# Supplementary material for: An intronic copy number variation in Syntaxin 17 determines speed of greying and melanoma incidence in Grey horses
Source: Nat Commun. 2024 Aug 29;15:7510. doi: 10.1038/s41467-024-51898-2 (PMC11362437; doi:10.1038/s41467-024-51898-2)
Supplement: Supplementary file 4 — Supplementary Data 1–2 [file 41467_2024_51898_MOESM4_ESM.xlsx]

## Sheet: Copy Numbers by Breed
Supplementary Data 1. Copy number variation for the 4.6 kb duplication in STX17 intron 6 in 1,400 horses across 78 populations.
Data based on genotyping services provided at the UC Davis Veterinary Genetics Laboratory.
	Copy Number					Sample Size
Breed	2	3	4	5	6
American Sport Pony			1			1
Andalusian	25	8	40	1	9	83
Appaloosa	6		10			16
Appendix	2		3			5
Arabian	12		87		40	139
Azteca	2		1		1	4
Belgian Warmblood	1					1
Brabant	3					3
British Spotted Pony	1					1
Caballo Deportivo la Silla	1					1
Canadian Warmblood			1			1
Caspian Horse			4		2	6
Connemara Pony	23	6	49	3	9	90
Continental Warmblood			1			1
Costa Rican Paso Horse	1		14		2	17
CR Iberoamericano	1		4		1	6
Crossbred	12		28		2	42
Dales Pony	2		3			5
Deutsches Reitpony	2					2
Deutsches Sportpferd			1			1
Draft Cross	1					1
Dutch Warmblood	2		3			5
Fell Pony					1	1
French Warmblood (Selle Francais)			1			1
Friesian Cross	3		2			5
Friesian Sporthorse	3					3
German Riding Pony			1			1
Gypsy Cob	1		2			3
Gypsy Vanner	3		1			4
Half Andalusian			1			1
Hanoverian	1		2		1	4
Holsteiner	1		5		1	7
Iberian Warmblood	1					1
Icelandic Horse	2		1			3
Irish Cob			1			1
Irish Draught			5		2	7
Irish Sport Horse	2					2
Knabstrupper	2					2
Lipizzaner	2		13		21	36
Lusitano	11		26		15	52
Mangalarga Marchador		1	8			9
Miniature Horse	25	1	15			41
Morgan Horse	10		16		1	27
Moroccan Barb					3	3
Mule	1					1
Mustang	3	2	8			13
National Show Horse			1			1
New Forest Pony			1			1
Nokota	1		1			2
Norwegian Fjord Horse	3					3
Oldenburg	3		7		1	11
Other	4		9		1	14
Paint Horse	2		6			8
Paint Quarter Horse	2					2
Paso Fino	1					1
Percheron	4		9		2	15
Pinto			3			3
Pony of the Americas			1			1
Pura Raza Española	8		14		2	24
Quarter Horse	141		284	1	13	439
Racking Horse	1					1
Rheinland	1		1			2
Rocky Mountain Horse	4		4		2	10
Shetland Pony	4		5		2	11
Shire	3		34		1	38
Single-Footing Horse	1		2			3
Spotted Saddle Horse			1			1
Standardbred			2			2
Swedish Warmblood	1		1			2
Tennessee Walking Horse	16	2	23		4	45
Thoroughbred	2		8		1	11
Trakehner	3		11		3	17
Turbo Friesian			1			1
Unknown	11		16		3	30
Warlander	2					2
Welsh Pony	7	1	25		3	36
Westfalen	1		1			2
Zangersheide			2			2
Grand Total	394	21	831	5	149	1400

## Sheet: Raw Ratio Table
Supplementary Data 2. Individual copy number data for grey duplication/triplication based on ddPCR methodology using two test assays, Dup A and Dup B, as well as a reference assay. Dup A was designed within the grey CNV and indicates the total number of copies present. DupB is designed across the duplication junction - it is not expected to amplify in wild-type (non-grey) animals and gives suppor…
Sample ID	BREED	Raw Ratio Dup A	Poisson Ratio Max Dup A	Poisson Ratio Min Dup A	Raw Ratio Dup B	Poisson Ratio Max Dup B	Poisson Ratio Min Dup B	Inferred Copy Number
GCN_0020	American Sport Pony	2.02	2.2	1.84	1.04	1.16	0.93	4
GCN_0041	Andalusian	1.04	1.13	0.94	0.0009	0.0029	0	2
GCN_0045	Andalusian	1.98	2.12	1.85	0.9	0.97	0.84	4
GCN_0060	Andalusian	2.7	2.8	2.59	1.81	1.89	1.73	6
GCN_0083	Andalusian	1.49	1.54	1.44	0.474	0.492	0.457	3
GCN_0084	Andalusian	1.99	2.06	1.93	0.969	1.007	0.931	4
GCN_0085	Andalusian	0.96	1.01	0.91	0.0021	0.0032	0.001	2
GCN_0086	Andalusian	2.78	2.87	2.69	1.78	1.85	1.72	6
GCN_0088	Andalusian	0.93	0.99	0.86	0.0037	0.005	0.0024	2
GCN_0090	Andalusian	2.54	2.64	2.45	1.6	1.66	1.54	5
GCN_0091	Andalusian	2.02	2.18	1.86	1.01	1.09	0.92	4
GCN_0093	Andalusian	1.99	2.31	1.68	0.89	1.21	0.57	4
GCN_0094	Andalusian	2.76	3.04	2.48	1.87	2.07	1.67	6
GCN_0095	Andalusian	0.911	0.959	0.864	0.0004	0.0014	0	2
GCN_0097	Andalusian	0.94	1	0.88	0.0005	0.0017	0	2
GCN_0098	Andalusian	1.95	2.21	1.7	0.89	1.03	0.75	4
GCN_0100	Andalusian	2.1	2.31	1.89	0.91	1.01	0.8	4
GCN_0101	Andalusian	0.92	0.98	0.86	0.0012	0.003	0	2
GCN_0102	Andalusian	2.02	2.08	1.96	0.983	1.018	0.947	4
GCN_0104	Andalusian	2.07	2.2	1.94	0.92	0.99	0.84	4
GCN_0105	Andalusian	0.99	1.04	0.94	0.0003	0.0011	0	2
GCN_0106	Andalusian	1.97	2.03	1.91	0.9	0.95	0.84	4
GCN_0107	Andalusian	1.82	1.9	1.74	0.98	1.04	0.93	4
GCN_0108	Andalusian	1.94	2.04	1.84	0.95	1.01	0.9	4
GCN_0109	Andalusian	0.97	1.06	0.88	0.0011	0.0037	0	2
GCN_0110	Andalusian	1.89	2.06	1.73	0.96	1.05	0.88	4
GCN_0111	Andalusian	1.89	1.97	1.82	0.946	0.984	0.907	4
GCN_0113	Andalusian	1.85	1.91	1.8	0.893	0.921	0.865	4
GCN_0114	Andalusian	0.962	1.003	0.921	0.00012	0.00041	0	2
GCN_0167	Andalusian	0.97	1.06	0.88	0.023	0.032	0.015	2
GCN_0168	Andalusian	0.94	0.99	0.89	0.0087	0.0124	0.0049	2
GCN_0176	Andalusian	0.95	0.989	0.911	0.0008	0.0016	0	2
GCN_0185	Andalusian	1.53	1.59	1.47	0.494	0.527	0.46	3
GCN_0186	Andalusian	1.49	1.61	1.37	0.461	0.502	0.42	3
GCN_0187	Andalusian	1.48	1.54	1.42	0.496	0.526	0.465	3
GCN_0188	Andalusian	1.42	1.54	1.3	0.48	0.54	0.43	3
GCN_0242	Andalusian	2.83	2.95	2.72	1.79	1.86	1.72	6
GCN_0247	Andalusian	1.99	2.09	1.89	0.941	0.99	0.891	4
GCN_0251	Andalusian	0.927	0.974	0.88	0.0014	0.0023	0.0005	2
GCN_0275	Andalusian	1.453	1.494	1.413	0.491	0.516	0.466	3
GCN_0285	Andalusian	1.92	2.12	1.71	0.93	1.02	0.85	4
GCN_0293	Andalusian	1.92	1.99	1.84	0.965	1.003	0.927	4
GCN_0301	Andalusian	0.88	0.96	0.81	0.0011	0.0037	0	2
GCN_0306	Andalusian	1.49	1.56	1.43	0.47	0.492	0.449	3
GCN_0343	Andalusian	0.97	1.03	0.92	0.00021	0.00071	0	2
GCN_0383	Andalusian	0.93	1	0.86	0.0033	0.0064	0.0003	2
GCN_0384	Andalusian	2.04	2.12	1.95	0.97	1.02	0.92	4
GCN_0393	Andalusian	2.07	2.16	1.99	0.99	1.05	0.94	4
GCN_0472	Andalusian	1.98	2.07	1.88	0.916	0.95	0.881	4
GCN_0477	Andalusian	1.96	2.11	1.82	0.95	1.04	0.87	4
GCN_0482	Andalusian	2.92	3.1	2.73	1.84	1.96	1.73	6
GCN_0486	Andalusian	1.98	2.08	1.88	0.95	1.01	0.88	4
GCN_0492	Andalusian	0.939	0.986	0.892	0.00029	0.00099	0	2
GCN_0506	Andalusian	1.94	2.28	1.6	0.94	1.13	0.75	4
GCN_0507	Andalusian	1.96	2.06	1.85	0.98	1.04	0.92	4
GCN_0552	Andalusian	1.95	2.12	1.77	1.05	1.15	0.95	4
GCN_0567	Andalusian	3.04	3.18	2.91	1.86	1.95	1.77	6
GCN_0600	Andalusian	1.79	1.94	1.64	1.03	1.12	0.93	4
GCN_0644	Andalusian	0.921	0.968	0.873	0.0006	0.0014	0	2
GCN_0676	Andalusian	1.99	2.19	1.79	0.99	1.025	0.955	4
GCN_0679	Andalusian	1.97	2.06	1.88	0.917	0.957	0.878	4
GCN_0680	Andalusian	3.23	3.45	3.01	1.88	1.96	1.81	6
GCN_0702	Andalusian	1.46	1.54	1.38	0.503	0.544	0.463	3
GCN_0705	Andalusian	1.86	1.95	1.76	1.07	1.13	1.01	4
GCN_0710	Andalusian	2.95	3.26	2.65	1.86	2.07	1.65	6
GCN_0752	Andalusian	1.95	2.01	1.88	1.008	1.041	0.976	4
GCN_0759	Andalusian	1.91	2.02	1.8	0.98	1.05	0.91	4
GCN_0799	Andalusian	1.92	1.98	1.85	0.982	1.023	0.942	4
GCN_0800	Andalusian	1.97	2.04	1.89	0.927	0.967	0.886	4
GCN_0801	Andalusian	0.97	1.06	0.89	0.0028	0.0056	0	2
GCN_0834	Andalusian	0.969	1.011	0.926	0.0005	0.0011	0	2
GCN_0840	Andalusian	0.94	1.04	0.83	0.0035	0.0087	0	2
GCN_0842	Andalusian	1.95	2.03	1.87	1	1.05	0.95	4
GCN_0845	Andalusian	2.91	3.13	2.69	1.99	2.15	1.84	6
GCN_0871	Andalusian	1.87	1.96	1.78	0.93	0.98	0.88	4
GCN_0877	Andalusian	1.95	2.09	1.82	0.92	0.99	0.85	4
GCN_0959	Andalusian	1.99	2.14	1.84	1.01	1.1	0.91	4
GCN_0960	Andalusian	1.12	1.23	1.02	0.007	0.014	0.001	2
GCN_0966	Andalusian	1.93	2.02	1.83	1	1.05	0.95	4
GCN_1094	Andalusian	1.03	1.09	0.98	0.0021	0.0039	0.0004	2
GCN_1097	Andalusian	1.98	2.08	1.89	0.936	0.983	0.889	4
GCN_1103	Andalusian	0.98	1.07	0.9	0.003	0.0066	0	2
GCN_1104	Andalusian	1.06	1.15	0.97	0.003	0.0067	0	2
GCN_1120	Andalusian	1.92	2.12	1.73	0.9	1.01	0.79	4
GCN_0166	Appaloosa	0.959	0.993	0.926	0.0034	0.0046	0.0023	2
GCN_0184	Appaloosa	1.89	1.95	1.83	0.889	0.92	0.859	4
GCN_0189	Appaloosa	1	1.06	0.93	0.0007	0.0023	0	2
GCN_0270	Appaloosa	0.93	1.06	0.79	0.0021	0.0071	0	2
GCN_0294	Appaloosa	2.05	2.12	1.97	0.991	1.025	0.957	4
GCN_0484	Appaloosa	0.98	1.04	0.93	0.0004	0.0012	0	2
GCN_0505	Appaloosa	1.94	2.09	1.79	1.04	1.13	0.94	4
GCN_0514	Appaloosa	2.01	2.14	1.87	0.93	1.01	0.85	4
GCN_0617	Appaloosa	1.09	1.23	0.94	0.0022	0.0073	0	2
GCN_0662	Appaloosa	1.9	2.01	1.79	0.95	1	0.89	4
GCN_0854	Appaloosa	1.92	2.05	1.79	0.97	1.04	0.9	4
GCN_1003	Appaloosa	2.09	2.23	1.95	0.98	1.05	0.9	4
GCN_1057	Appaloosa	1.85	1.98	1.73	0.88	0.95	0.81	4
GCN_1067	Appaloosa	2.03	2.2	1.87	0.98	1.08	0.89	4
GCN_1080	Appaloosa	1.96	2.14	1.78	0.96	1.05	0.86	4
GCN_1082	Appaloosa	1.01	1.07	0.94	0.0007	0.0023	0	2
GCN_0289	Appendix	1.005	1.052	0.958	0.001	0.0021	0	2
GCN_0386	Appendix	1.95	2.04	1.86	0.945	0.994	0.897	4
GCN_0609	Appendix	1.01	1.11	0.9	0.0011	0.0037	0	2
GCN_0810	Appendix	1.92	2.21	1.62	0.91	1.06	0.75	4
GCN_0992	Appendix	1.95	2.03	1.88	0.952	0.984	0.92	4
GCN_0021	Arabian	2.98	3.13	2.82	1.86	1.95	1.76	6
GCN_0022	Arabian	2.05	2.16	1.93	1.01	1.08	0.93	4
GCN_0051	Arabian	1.95	2.07	1.84	0.93	1	0.87	4
GCN_0052	Arabian	1.91	2	1.81	0.94	1	0.89	4
GCN_0053	Arabian	1.94	2.05	1.83	0.93	0.99	0.86	4
GCN_0159	Arabian	1.75	1.99	1.5	0.918	0.966	0.87	4
GCN_0160	Arabian	1.85	1.98	1.72	0.898	0.937	0.858	4
GCN_0181	Arabian	1.9	1.96	1.83	0.947	0.985	0.909	4
GCN_0193	Arabian	2.69	2.8	2.58	1.75	1.83	1.68	6
GCN_0203	Arabian	1.97	2.13	1.8	0.98	1.07	0.89	4
GCN_0204	Arabian	1.89	1.96	1.81	0.917	0.957	0.878	4
GCN_0205	Arabian	1.97	2.03	1.91	0.972	1.008	0.935	4
GCN_0206	Arabian	1.86	1.91	1.8	0.909	0.937	0.881	4
GCN_0207	Arabian	1.95	2.01	1.89	0.961	0.995	0.927	4
GCN_0219	Arabian	1.92	2.03	1.82	0.93	0.98	0.88	4
GCN_0220	Arabian	2.65	2.77	2.53	1.76	1.85	1.68	6
GCN_0227	Arabian	2.73	2.83	2.63	1.88	1.95	1.81	6
GCN_0228	Arabian	2.71	2.81	2.61	1.84	1.9	1.77	6
GCN_0229	Arabian	2.89	2.99	2.78	1.81	1.87	1.75	6
GCN_0230	Arabian	1.9	1.97	1.83	0.943	0.978	0.908	4
GCN_0231	Arabian	2.92	3.06	2.79	1.84	1.91	1.77	6
GCN_0232	Arabian	1.95	2.02	1.88	0.918	0.951	0.885	4
GCN_0233	Arabian	2.86	2.95	2.78	1.89	1.94	1.84	6
GCN_0234	Arabian	1.91	1.99	1.82	0.949	0.991	0.907	4
GCN_0235	Arabian	1.85	1.91	1.79	0.948	0.99	0.907	4
GCN_0236	Arabian	1.98	2.07	1.9	0.913	0.954	0.872	4
GCN_0237	Arabian	2.9	2.99	2.8	1.91	1.98	1.85	6
GCN_0238	Arabian	1.95	2.01	1.89	0.932	0.967	0.897	4
GCN_0239	Arabian	1.94	2.01	1.87	0.96	0.998	0.922	4
GCN_0240	Arabian	2.84	2.94	2.73	1.8	1.87	1.73	6
GCN_0248	Arabian	1.76	1.88	1.65	1.11	1.19	1.02	4
GCN_0250	Arabian	3.02	3.16	2.89	1.94	2.03	1.85	6
GCN_0258	Arabian	2.99	3.22	2.76	1.91	2.04	1.78	6
GCN_0265	Arabian	2.09	2.24	1.94	0.93	1	0.85	4
GCN_0266	Arabian	2.93	3.08	2.78	1.92	2.07	1.77	6
GCN_0276	Arabian	1.98	2.06	1.89	0.962	1.004	0.921	4
GCN_0282	Arabian	3.03	3.2	2.87	1.92	2.02	1.83	6
GCN_0298	Arabian	3.03	3.21	2.86	2.09	2.22	1.96	6
GCN_0303	Arabian	1.95	2.06	1.84	0.96	1.02	0.9	4
GCN_0305	Arabian	2.89	3.02	2.76	1.85	1.94	1.76	6
GCN_0310	Arabian	2	2.07	1.93	0.959	1	0.917	4
GCN_0313	Arabian	3.19	3.4	2.98	1.91	2.02	1.8	6
GCN_0314	Arabian	3.02	3.15	2.9	1.91	1.99	1.84	6
GCN_0315	Arabian	2.06	2.22	1.91	0.95	1.03	0.87	4
GCN_0325	Arabian	1.95	2.03	1.88	0.966	1.009	0.924	4
GCN_0354	Arabian	1.98	2.06	1.9	0.983	1.026	0.941	4
GCN_0361	Arabian	1.9	2.05	1.76	0.9	0.98	0.82	4
GCN_0411	Arabian	2.97	3.13	2.82	1.93	2.05	1.81	6
GCN_0412	Arabian	1.94	2.01	1.86	0.969	1.014	0.925	4
GCN_0422	Arabian	2.98	3.12	2.83	1.87	1.97	1.77	6
GCN_0440	Arabian	2	2.15	1.85	0.98	1.07	0.89	4
GCN_0448	Arabian	1.97	2.08	1.86	0.96	1.03	0.9	4
GCN_0471	Arabian	1.99	2.18	1.79	0.92	1.01	0.82	4
GCN_0489	Arabian	1.024	1.07	0.978	0.0007	0.0015	0	2
GCN_0504	Arabian	1.05	1.13	0.97	0.0025	0.0056	0	2
GCN_0512	Arabian	1.92	2	1.83	0.984	1.031	0.936	4
GCN_0548	Arabian	2.05	2.16	1.94	1.06	1.13	0.99	4
GCN_0557	Arabian	3.17	3.39	2.95	2.08	2.22	1.93	6
GCN_0560	Arabian	1.93	2.05	1.8	0.99	1.06	0.92	4
GCN_0580	Arabian	1.92	2.03	1.81	0.96	1.02	0.9	4
GCN_0581	Arabian	1.86	1.97	1.75	1.03	1.1	0.97	4
GCN_0582	Arabian	2.11	2.25	1.97	0.95	1.02	0.88	4
GCN_0589	Arabian	1.89	2.08	1.71	0.94	0.99	0.89	4
GCN_0616	Arabian	2.09	2.2	1.99	0.98	1.04	0.92	4
GCN_0635	Arabian	2.09	2.28	1.9	1.02	1.12	0.92	4
GCN_0641	Arabian	1.96	2.04	1.88	0.94	0.985	0.895	4
GCN_0655	Arabian	2.85	3.17	2.53	1.81	2.07	1.56	6
GCN_0658	Arabian	2	2.07	1.94	1.014	1.053	0.975	4
GCN_0659	Arabian	2.89	3.06	2.72	1.94	2.04	1.84	6
GCN_0681	Arabian	2.97	3.1	2.84	1.92	2.02	1.81	6
GCN_0682	Arabian	2.01	2.15	1.87	0.95	1.03	0.86	4
GCN_0704	Arabian	0.96	1.02	0.9	0.001	0.0025	0	2
GCN_0709	Arabian	2.01	2.15	1.88	0.97	1.04	0.89	4
GCN_0717	Arabian	1.89	2.11	1.67	1.06	1.2	0.92	4
GCN_0734	Arabian	1.98	2.29	1.67	0.96	1.13	0.79	4
GCN_0735	Arabian	2.96	3.11	2.81	1.86	1.95	1.76	6
GCN_0737	Arabian	1.94	2.05	1.82	0.94	1	0.88	4
GCN_0740	Arabian	2.02	2.14	1.89	1.07	1.15	0.99	4
GCN_0745	Arabian	0.93	1.14	0.73	0.005	0.012	0	2
GCN_0762	Arabian	0.96	1.01	0.91	0.0004	0.0013	0	2
GCN_0770	Arabian	2	2.1	1.9	0.971	1.02	0.921	4
GCN_0771	Arabian	2.01	2.11	1.91	0.94	1	0.89	4
GCN_0772	Arabian	1.96	2.06	1.86	1	1.07	0.94	4
GCN_0773	Arabian	1.98	2.07	1.88	0.95	1.01	0.89	4
GCN_0774	Arabian	1.95	2.07	1.83	0.95	1.02	0.88	4
GCN_0775	Arabian	2.95	3.13	2.77	1.9	2.03	1.77	6
GCN_0776	Arabian	1.98	2.05	1.92	0.946	0.986	0.906	4
GCN_0777	Arabian	2.08	2.26	1.9	0.95	1.05	0.86	4
GCN_0778	Arabian	1.9	2	1.81	0.97	1.03	0.92	4
GCN_0779	Arabian	3.04	3.26	2.82	1.77	1.91	1.63	6
GCN_0780	Arabian	1.93	2.02	1.84	0.94	0.99	0.88	4
GCN_0781	Arabian	1.88	2.01	1.75	0.95	1.02	0.87	4
GCN_0782	Arabian	1.87	1.95	1.8	0.94	0.983	0.896	4
GCN_0783	Arabian	2.88	3.01	2.75	1.88	1.97	1.78	6
GCN_0784	Arabian	1.88	2.01	1.75	0.94	1.03	0.86	4
GCN_0785	Arabian	2.04	2.13	1.94	0.97	1.02	0.92	4
GCN_0786	Arabian	3.24	3.43	3.04	1.9	2.01	1.8	6
GCN_0787	Arabian	1.97	2.09	1.84	0.92	0.99	0.85	4
GCN_0790	Arabian	1.97	2.08	1.87	0.97	1.05	0.9	4
GCN_0813	Arabian	0.972	1.014	0.93	0.00023	0.00078	0	2
GCN_0824	Arabian	1.049	1.084	1.013	0.00058	0.00103	0.00014	2
GCN_0828	Arabian	2.06	2.21	1.91	0.98	1.08	0.88	4
GCN_0832	Arabian	2.09	2.22	1.97	1.04	1.1	0.97	4
GCN_0850	Arabian	1.99	2.08	1.9	0.95	0.992	0.908	4
GCN_0853	Arabian	1.97	2.08	1.86	0.92	0.98	0.85	4
GCN_0865	Arabian	0.989	1.033	0.945	0.00039	0.00098	0	2
GCN_0866	Arabian	0.975	1.011	0.938	0.00017	0.00056	0	2
GCN_0875	Arabian	2.94	3.08	2.8	1.92	2.03	1.81	6
GCN_0894	Arabian	1.005	1.05	0.961	0.00024	0.00081	0	2
GCN_0898	Arabian	1.97	2.09	1.86	0.96	1.02	0.91	4
GCN_0899	Arabian	1.84	1.99	1.69	0.88	0.94	0.83	4
GCN_0900	Arabian	1.82	1.92	1.72	0.96	1.02	0.89	4
GCN_0901	Arabian	1.94	2.06	1.82	1.01	1.08	0.93	4
GCN_0902	Arabian	1.87	1.96	1.77	0.95	1	0.89	4
GCN_0903	Arabian	2.87	3.04	2.7	1.93	2.03	1.82	6
GCN_0904	Arabian	2.74	2.88	2.6	1.96	2.06	1.86	6
GCN_0905	Arabian	1.93	2.02	1.84	0.99	1.035	0.945	4
GCN_0906	Arabian	2.81	2.93	2.7	1.95	2.04	1.86	6
GCN_0911	Arabian	2.93	3.04	2.82	1.94	2.01	1.88	6
GCN_0912	Arabian	2.12	2.27	1.97	1.04	1.13	0.96	4
GCN_0918	Arabian	1.93	2.11	1.75	0.91	0.98	0.83	4
GCN_0927	Arabian	1.98	2.14	1.83	0.91	0.98	0.83	4
GCN_0941	Arabian	2.76	3.04	2.48	2.07	2.25	1.89	6
GCN_0946	Arabian	2.13	2.31	1.95	1.02	1.11	0.92	4
GCN_0952	Arabian	1.93	2.06	1.8	0.99	1.06	0.92	4
GCN_0956	Arabian	2.05	2.34	1.76	0.99	1.15	0.83	4
GCN_0957	Arabian	1.02	1.1	0.94	0.0008	0.0028	0	2
GCN_0958	Arabian	1.94	2.04	1.84	1.01	1.07	0.94	4
GCN_0964	Arabian	0.99	1.04	0.94	0.0004	0.0012	0	2
GCN_0988	Arabian	1.95	2.02	1.88	0.922	0.954	0.89	4
GCN_1063	Arabian	2.86	3.05	2.67	1.91	2.04	1.78	6
GCN_1064	Arabian	1.89	2	1.79	1.03	1.09	0.97	4
GCN_1065	Arabian	2.97	3.15	2.78	1.92	2.05	1.8	6
GCN_1066	Arabian	3.04	3.22	2.85	1.85	1.99	1.72	6
GCN_1081	Arabian	2.06	2.22	1.9	1.02	1.12	0.92	4
GCN_1086	Arabian	1.94	2.14	1.75	0.93	1.04	0.83	4
GCN_1109	Arabian	2.87	3.06	2.67	2.01	2.14	1.88	6
GCN_1115	Arabian	2.87	3.05	2.68	2	2.14	1.86	6
GCN_1121	Arabian	1.86	1.94	1.79	0.892	0.938	0.845	4
GCN_0027	Azteca	2.83	2.96	2.71	1.95	2.03	1.87	6
GCN_0225	Azteca	0.981	1.023	0.938	0.00024	0.0008	0	2
GCN_0749	Azteca	1.05	1.17	0.93	0.0017	0.0059	0	2
GCN_1022	Azteca	1.88	2.02	1.73	0.93	1.01	0.85	4
GCN_0855	Belgian Warmblood	1.04	1.09	0.98	0.0044	0.0072	0.0016	2
GCN_1044	Brabant	0.99	1.06	0.92	0.0006	0.002	0	2
GCN_1045	Brabant	1	1.08	0.92	0.0008	0.0027	0	2
GCN_1047	Brabant	1.03	1.1	0.95	0.0006	0.0019	0	2
GCN_0829	British Spotted Pony	0.988	1.034	0.943	0.00022	0.00075	0	2
GCN_0178	Caballo Deportivo la Silla	0.9	0.93	0.869	0.00045	0.00092	0	2
GCN_1088	Canadian Warmblood	1.78	1.91	1.66	0.9	0.98	0.83	4
GCN_0162	Caspian Horse	2.63	2.8	2.47	1.78	1.9	1.67	6
GCN_0169	Caspian Horse	1.96	2.07	1.84	0.9	0.97	0.83	4
GCN_0174	Caspian Horse	2.79	3.02	2.55	2.15	2.44	1.87	6
GCN_0253	Caspian Horse	2.09	2.34	1.84	0.98	1.08	0.87	4
GCN_0372	Caspian Horse	2.05	2.12	1.99	1.017	1.06	0.975	4
GCN_0532	Caspian Horse	2	2.13	1.87	0.95	1.01	0.88	4
GCN_0061	Connemara Pony	1.9	1.96	1.84	0.994	1.031	0.957	4
GCN_0062	Connemara Pony	1.53	1.58	1.47	0.47	0.493	0.448	3
GCN_0063	Connemara Pony	1.451	1.5	1.402	0.494	0.515	0.473	3
GCN_0064	Connemara Pony	1.95	2.02	1.89	0.975	1.016	0.934	4
GCN_0065	Connemara Pony	2.39	2.51	2.26	1.42	1.5	1.34	5
GCN_0079	Connemara Pony	1.88	2.09	1.67	1.02	1.16	0.87	4
GCN_0143	Connemara Pony	3.05	3.3	2.8	1.84	2.03	1.66	6
GCN_0144	Connemara Pony	2.93	3.13	2.74	1.98	2.12	1.85	6
GCN_0146	Connemara Pony	0.967	1.014	0.919	0.0005	0.0014	0	2
GCN_0152	Connemara Pony	1.99	2.06	1.92	0.921	0.958	0.884	4
GCN_0165	Connemara Pony	2.31	2.41	2.2	1.335	1.384	1.285	5
GCN_0171	Connemara Pony	1.036	1.085	0.987	0.0032	0.005	0.0015	2
GCN_0172	Connemara Pony	1.05	1.1	1	0.0024	0.0041	0.0007	2
GCN_0173	Connemara Pony	1.92	2.08	1.77	0.9	0.98	0.82	4
GCN_0177	Connemara Pony	1.9	1.95	1.85	0.917	0.946	0.888	4
GCN_0214	Connemara Pony	1.87	2	1.73	0.92	0.98	0.86	4
GCN_0217	Connemara Pony	0.883	0.924	0.842	0.0005	0.0013	0	2
GCN_0222	Connemara Pony	2.75	2.85	2.65	1.76	1.82	1.7	6
GCN_0241	Connemara Pony	2.5	2.63	2.37	1.32	1.36	1.279	5
GCN_0264	Connemara Pony	0.98	1.05	0.91	0.0034	0.0065	0.0003	2
GCN_0309	Connemara Pony	1.006	1.043	0.969	0.001	0.0016	0.0004	2
GCN_0311	Connemara Pony	2.15	2.29	2.02	1.02	1.09	0.94	4
GCN_0316	Connemara Pony	2.04	2.17	1.91	0.97	1.04	0.91	4
GCN_0318	Connemara Pony	1.99	2.09	1.89	0.985	1.023	0.948	4
GCN_0356	Connemara Pony	2.84	3.05	2.62	1.83	1.99	1.67	6
GCN_0364	Connemara Pony	0.99	1.07	0.92	0.0012	0.0031	0	2
GCN_0376	Connemara Pony	1.85	1.92	1.77	0.917	0.951	0.883	4
GCN_0387	Connemara Pony	1.97	2.05	1.89	0.922	0.967	0.877	4
GCN_0407	Connemara Pony	1.05	1.13	0.98	0.0006	0.0019	0	2
GCN_0408	Connemara Pony	1.88	2.08	1.67	0.98	1.1	0.86	4
GCN_0461	Connemara Pony	1.89	2.03	1.76	0.97	1.05	0.89	4
GCN_0466	Connemara Pony	2.05	2.18	1.92	0.96	1.04	0.89	4
GCN_0468	Connemara Pony	2	2.13	1.87	0.98	1.07	0.9	4
GCN_0469	Connemara Pony	1.96	2.1	1.83	0.94	1.02	0.87	4
GCN_0488	Connemara Pony	1.98	2.19	1.78	0.93	1.05	0.81	4
GCN_0494	Connemara Pony	1.92	2.05	1.78	0.98	1.05	0.91	4
GCN_0497	Connemara Pony	2.81	2.95	2.66	1.83	1.92	1.73	6
GCN_0501	Connemara Pony	0.985	1.033	0.937	0.0009	0.0021	0	2
GCN_0516	Connemara Pony	1.97	2.06	1.87	1.01	1.06	0.96	4
GCN_0524	Connemara Pony	2.06	2.17	1.94	0.98	1.05	0.91	4
GCN_0525	Connemara Pony	0.933	0.981	0.885	0.0029	0.005	0.0009	2
GCN_0528	Connemara Pony	0.98	1.12	0.85	0.0027	0.009	0	2
GCN_0540	Connemara Pony	2.03	2.14	1.92	1.01	1.07	0.94	4
GCN_0550	Connemara Pony	2.07	2.18	1.97	1.02	1.08	0.96	4
GCN_0563	Connemara Pony	1.93	2.03	1.83	0.93	0.99	0.88	4
GCN_0584	Connemara Pony	1.96	2.05	1.87	0.96	1.01	0.91	4
GCN_0585	Connemara Pony	1.96	2.06	1.85	0.99	1.04	0.93	4
GCN_0608	Connemara Pony	2.13	2.29	1.98	1	1.08	0.91	4
GCN_0620	Connemara Pony	0.98	1.2	0.77	0.007	0.025	0	2
GCN_0633	Connemara Pony	0.979	1.026	0.933	0.0017	0.0031	0.0003	2
GCN_0634	Connemara Pony	1.95	2.03	1.86	0.996	1.044	0.947	4
GCN_0645	Connemara Pony	2.05	2.23	1.88	0.97	1.06	0.89	4
GCN_0647	Connemara Pony	1.95	2.04	1.86	0.94	1	0.89	4
GCN_0667	Connemara Pony	0.96	1.05	0.88	0.0007	0.0024	0	2
GCN_0673	Connemara Pony	1.82	1.98	1.67	1.04	1.17	0.9	4
GCN_0685	Connemara Pony	2	2.16	1.85	0.89	0.98	0.8	4
GCN_0686	Connemara Pony	1.52	1.6	1.43	0.498	0.53	0.465	3
GCN_0706	Connemara Pony	2.01	2.15	1.86	0.9	0.96	0.83	4
GCN_0711	Connemara Pony	3	3.12	2.88	1.96	2.04	1.88	6
GCN_0718	Connemara Pony	2.95	3.11	2.8	1.86	1.99	1.73	6
GCN_0722	Connemara Pony	1.99	2.07	1.9	0.94	1	0.89	4
GCN_0736	Connemara Pony	1.05	1.18	0.92	0.0022	0.0073	0	2
GCN_0754	Connemara Pony	2.01	2.14	1.87	1.01	1.09	0.93	4
GCN_0756	Connemara Pony	1.34	1.44	1.24	0.473	0.517	0.43	3
GCN_0789	Connemara Pony	2.15	2.37	1.92	0.99	1.12	0.87	4
GCN_0796	Connemara Pony	1.91	1.99	1.84	0.974	1.018	0.93	4
GCN_0797	Connemara Pony	1.9	2	1.81	0.96	1.02	0.9	4
GCN_0802	Connemara Pony	1.98	2.08	1.88	0.93	0.98	0.88	4
GCN_0814	Connemara Pony	1.97	2.04	1.9	0.979	1.019	0.938	4
GCN_0848	Connemara Pony	3.22	3.4	3.05	1.96	2.06	1.85	6
GCN_0849	Connemara Pony	1.92	2.09	1.75	0.97	1.07	0.86	4
GCN_0861	Connemara Pony	2.92	3.07	2.78	1.97	2.06	1.87	6
GCN_0862	Connemara Pony	1.52	1.58	1.46	0.491	0.515	0.466	3
GCN_0868	Connemara Pony	1.99	2.06	1.92	0.947	0.986	0.907	4
GCN_0869	Connemara Pony	0.98	1.03	0.93	0.0004	0.001	0	2
GCN_0886	Connemara Pony	1.5	1.61	1.4	0.52	0.568	0.471	3
GCN_0887	Connemara Pony	1.91	2.03	1.78	1.04	1.13	0.96	4
GCN_0890	Connemara Pony	1.9	2.01	1.8	0.93	0.98	0.87	4
GCN_0909	Connemara Pony	1.95	2.12	1.78	1.01	1.11	0.9	4
GCN_0920	Connemara Pony	1.05	1.12	0.98	0.009	0.015	0.004	2
GCN_0922	Connemara Pony	2.02	2.32	1.72	1.09	1.27	0.91	4
GCN_0990	Connemara Pony	1.01	1.06	0.96	0.00022	0.00074	0	2
GCN_1004	Connemara Pony	1	1.06	0.93	0.001	0.0024	0	2
GCN_1013	Connemara Pony	1.82	1.99	1.66	0.98	1.08	0.87	4
GCN_1019	Connemara Pony	1.05	1.11	1	0.0005	0.0012	0	2
GCN_1020	Connemara Pony	0.99	1.05	0.93	0.0004	0.0015	0	2
GCN_1051	Connemara Pony	1.04	1.11	0.96	0.0024	0.0052	0	2
GCN_1062	Connemara Pony	0.95	1.01	0.88	0.0005	0.0017	0	2
GCN_1076	Connemara Pony	1.9	2.04	1.75	0.97	1.06	0.89	4
GCN_1111	Connemara Pony	1.94	2.07	1.81	1.05	1.14	0.97	4
GCN_0687	Continental Warmblood	2.03	2.18	1.88	0.93	1	0.86	4
GCN_0689	Costa Rican Paso Horse	1.87	2.01	1.72	0.91	0.99	0.83	4
GCN_0690	Costa Rican Paso Horse	2.03	2.16	1.89	0.93	1	0.85	4
GCN_0691	Costa Rican Paso Horse	2.03	2.16	1.9	0.97	1.03	0.91	4
GCN_0692	Costa Rican Paso Horse	2.88	3.05	2.71	1.89	2.01	1.78	6
GCN_0693	Costa Rican Paso Horse	1.94	2.11	1.77	1.01	1.12	0.9	4
GCN_0694	Costa Rican Paso Horse	1.93	2.04	1.81	0.91	0.98	0.85	4
GCN_0695	Costa Rican Paso Horse	1.85	1.94	1.75	0.95	1.02	0.88	4
GCN_0696	Costa Rican Paso Horse	1.89	2	1.77	0.94	1.01	0.88	4
GCN_0697	Costa Rican Paso Horse	1.97	2.06	1.88	0.95	1	0.901	4
GCN_0743	Costa Rican Paso Horse	2.05	2.17	1.92	1.01	1.09	0.93	4
GCN_0878	Costa Rican Paso Horse	2.02	2.14	1.9	0.94	1	0.87	4
GCN_0879	Costa Rican Paso Horse	2.01	2.12	1.91	1.01	1.07	0.96	4
GCN_0881	Costa Rican Paso Horse	2.04	2.24	1.84	1	1.11	0.89	4
GCN_0882	Costa Rican Paso Horse	2	2.09	1.91	0.96	1.01	0.911	4
GCN_0997	Costa Rican Paso Horse	1.99	2.1	1.87	1.01	1.08	0.94	4
GCN_1116	Costa Rican Paso Horse	3.06	3.25	2.87	1.86	1.99	1.74	6
GCN_1117	Costa Rican Paso Horse	0.98	1.03	0.92	0.0011	0.0025	0	2
GCN_0742	CR Iberoamericano	1.01	1.07	0.95	0.0019	0.0041	0	2
GCN_0841	CR Iberoamericano	3.04	3.17	2.92	2.06	2.15	1.97	6
GCN_0880	CR Iberoamericano	2.01	2.12	1.9	0.96	1.02	0.91	4
GCN_0915	CR Iberoamericano	1.96	2.06	1.87	0.96	1.01	0.9	4
GCN_1069	CR Iberoamericano	1.95	2.06	1.84	1.01	1.07	0.94	4
GCN_1070	CR Iberoamericano	2.02	2.09	1.94	0.963	1.005	0.922	4
GCN_0031	Crossbred	1.86	1.92	1.8	0.965	0.997	0.932	4
GCN_0032	Crossbred	1.85	1.91	1.78	0.931	0.957	0.904	4
GCN_0033	Crossbred	1.88	1.94	1.82	0.94	0.969	0.911	4
GCN_0286	Crossbred	2.03	2.21	1.85	0.89	0.97	0.8	4
GCN_0295	Crossbred	0.936	0.981	0.892	0.0005	0.0011	0	2
GCN_0302	Crossbred	1.94	2.01	1.86	0.94	0.99	0.89	4
GCN_0322	Crossbred	1.96	2.04	1.88	0.937	0.98	0.895	4
GCN_0323	Crossbred	1.89	2.02	1.76	0.93	1	0.86	4
GCN_0348	Crossbred	1.93	2.06	1.81	0.95	1.02	0.89	4
GCN_0424	Crossbred	1.86	1.97	1.76	0.95	1	0.89	4
GCN_0429	Crossbred	2.96	3.2	2.73	1.76	1.92	1.61	6
GCN_0487	Crossbred	0.95	1.05	0.84	0.0049	0.01	0	2
GCN_0500	Crossbred	1	1.06	0.94	0.0005	0.0016	0	2
GCN_0521	Crossbred	2.01	2.1	1.93	0.95	1	0.89	4
GCN_0543	Crossbred	0.9	1.01	0.79	0.0019	0.0065	0	2
GCN_0565	Crossbred	2.07	2.21	1.93	0.92	0.99	0.84	4
GCN_0566	Crossbred	0.96	1.02	0.91	0.0026	0.0046	0.0006	2
GCN_0594	Crossbred	1.95	2.05	1.85	1.02	1.08	0.96	4
GCN_0640	Crossbred	1.95	2.04	1.85	0.96	1.009	0.911	4
GCN_0646	Crossbred	2.06	2.29	1.84	1.01	1.15	0.87	4
GCN_0653	Crossbred	3.02	3.15	2.89	1.92	2.02	1.82	6
GCN_0669	Crossbred	1.89	2.18	1.59	0.99	1.17	0.81	4
GCN_0670	Crossbred	0.99	1.07	0.92	0.0009	0.003	0	2
GCN_0683	Crossbred	2.02	2.16	1.88	0.97	1.04	0.9	4
GCN_0688	Crossbred	1	1.07	0.93	0.0007	0.0023	0	2
GCN_0719	Crossbred	2.09	2.26	1.93	0.94	1.05	0.82	4
GCN_0733	Crossbred	2	2.15	1.86	0.96	1.04	0.88	4
GCN_0852	Crossbred	2.05	2.18	1.92	0.95	1.02	0.88	4
GCN_0864	Crossbred	1.89	1.99	1.79	0.95	1.01	0.9	4
GCN_0889	Crossbred	1.91	2.01	1.82	1.03	1.09	0.97	4
GCN_0932	Crossbred	1.92	2.02	1.82	0.968	1.014	0.922	4
GCN_0935	Crossbred	2	2.26	1.75	0.92	1.05	0.78	4
GCN_0945	Crossbred	1.87	1.98	1.76	0.92	0.98	0.85	4
GCN_0948	Crossbred	1	1.08	0.92	0.0007	0.0025	0	2
GCN_1043	Crossbred	0.94	1.03	0.86	0.0011	0.0038	0	2
GCN_1046	Crossbred	1.02	1.1	0.95	0.0006	0.0019	0	2
GCN_1050	Crossbred	1.03	1.1	0.96	0.0005	0.0017	0	2
GCN_1058	Crossbred	1.09	1.2	0.99	0.0011	0.0036	0	2
GCN_1079	Crossbred	1.98	2.11	1.86	0.96	1.03	0.89	4
GCN_1085	Crossbred	1.79	1.88	1.7	0.93	0.98	0.88	4
GCN_1099	Crossbred	1.9	2.08	1.71	0.91	1.01	0.82	4
GCN_1100	Crossbred	1.94	2.04	1.84	0.91	0.97	0.86	4
GCN_0324	Dales Pony	1.02	1.08	0.95	0.0029	0.0044	0.0013	2
GCN_0750	Dales Pony	1.97	2.13	1.81	0.96	1.06	0.87	4
GCN_1031	Dales Pony	1.05	1.16	0.95	0.0009	0.003	0	2
GCN_1032	Dales Pony	1.86	2	1.72	1.01	1.08	0.93	4
GCN_1098	Dales Pony	1.92	2.01	1.83	0.911	0.951	0.872	4
GCN_0267	Deutsches Reitpony	0.946	0.972	0.919	0.00025	0.00056	0	2
GCN_0320	Deutsches Reitpony	0.94	1.09	0.8	0.009	0.02	0	2
GCN_0590	Deutsches Sportpferd	1.95	2.1	1.8	0.94	1.02	0.86	4
GCN_1018	Draft Cross	0.97	1.05	0.88	0.0006	0.002	0	2
GCN_0467	Dutch Warmblood	1.87	2.02	1.73	0.97	1.07	0.88	4
GCN_0498	Dutch Warmblood	2.05	2.27	1.82	1	1.12	0.87	4
GCN_0648	Dutch Warmblood	1.98	2.1	1.86	1.01	1.08	0.94	4
GCN_1036	Dutch Warmblood	0.92	1.02	0.82	0.0334	0.0357	0.0311	2
GCN_1400	Dutch Warmblood	1.02	1.14	0.9	0.0019	0.0063	0	2
GCN_0142	Fell Pony	2.85	3	2.7	1.84	1.95	1.74	6
GCN_0373	French Warmblood (Selle Francais)	1.88	1.96	1.8	1	1.049	0.952	4
GCN_0042	Friesian Cross	0.92	0.98	0.85	0.0066	0.0093	0.0039	2
GCN_0046	Friesian Cross	1.9	2.01	1.79	0.98	1.05	0.91	4
GCN_0116	Friesian Cross	1	1.05	0.94	0.0005	0.0016	0	2
GCN_0414	Friesian Cross	2.02	2.11	1.94	0.904	0.951	0.857	4
GCN_0698	Friesian Cross	0.973	1.018	0.929	0.00021	0.00072	0	2
GCN_0117	Friesian Sporthorse	1.018	1.068	0.968	0.00018	0.00061	0	2
GCN_0715	Friesian Sporthorse	1	1.05	0.95	0.0104	0.0144	0.0063	2
GCN_0811	Friesian Sporthorse	1	1.06	0.95	0.0009	0.0022	0	2
GCN_0341	German Riding Pony	1.94	2.05	1.84	0.973	1.019	0.927	4
GCN_0382	Gypsy Cob	2.03	2.11	1.95	0.952	1	0.904	4
GCN_0637	Gypsy Cob	1.91	2.07	1.75	1.05	1.15	0.95	4
GCN_0643	Gypsy Cob	0.99	1.06	0.92	0.009	0.015	0.004	2
GCN_0347	Gypsy Vanner	0.9	0.99	0.81	0.0028	0.0063	0	2
GCN_0476	Gypsy Vanner	1.98	2.1	1.85	0.97	1.05	0.89	4
GCN_0761	Gypsy Vanner	0.959	0.995	0.923	0.00032	0.0008	0	2
GCN_0993	Gypsy Vanner	1.05	1.11	0.99	0.058	0.07	0.047	2
GCN_0092	Half Andalusian	1.83	1.89	1.77	0.905	0.939	0.871	4
GCN_0379	Hanoverian	1.96	2.16	1.77	0.9	1.02	0.79	4
GCN_0483	Hanoverian	2.79	3.06	2.51	2	2.11	1.9	6
GCN_0598	Hanoverian	1.03	1.11	0.94	0.0008	0.0027	0	2
GCN_0943	Hanoverian	2.18	2.39	1.96	0.9	1.01	0.8	4
GCN_0048	Holsteiner	1.94	2.04	1.84	1.03	1.1	0.96	4
GCN_0049	Holsteiner	1.05	1.13	0.97	0.0012	0.003	0	2
GCN_0329	Holsteiner	2.06	2.21	1.92	0.98	1.04	0.91	4
GCN_0595	Holsteiner	1.87	1.95	1.79	1.022	1.065	0.98	4
GCN_0630	Holsteiner	2.79	2.93	2.66	1.99	2.1	1.89	6
GCN_0724	Holsteiner	1.96	2.1	1.82	0.88	0.95	0.81	4
GCN_0999	Holsteiner	1.95	2.08	1.82	0.97	1.05	0.9	4
GCN_0145	Iberian Warmblood	0.974	1.011	0.938	0.00039	0.00099	0	2
GCN_0209	Icelandic Horse	1.09	1.28	0.91	0.004	0.012	0	2
GCN_0538	Icelandic Horse	1.98	2.12	1.84	1.03	1.12	0.94	4
GCN_1042	Icelandic Horse	1.04	1.11	0.97	0.0007	0.0024	0	2
GCN_1073	Irish Cob	1.78	1.89	1.67	0.93	1.24	0.61	4
GCN_0339	Irish Draught	1.97	2.08	1.87	0.92	0.98	0.86	4
GCN_0389	Irish Draught	1.99	2.11	1.87	0.93	0.99	0.86	4
GCN_0508	Irish Draught	3.13	3.46	2.79	1.94	2.19	1.7	6
GCN_0821	Irish Draught	1.84	1.98	1.69	0.93	1.11	0.74	4
GCN_0926	Irish Draught	3.05	3.29	2.8	1.96	2.12	1.8	6
GCN_0942	Irish Draught	2.03	2.2	1.87	1.03	1.14	0.91	4
GCN_1096	Irish Draught	1.83	2.04	1.63	0.89	0.99	0.78	4
GCN_0839	Irish Sport Horse	1.02	1.08	0.96	0.0004	0.0013	0	2
GCN_1006	Irish Sport Horse	1.09	1.21	0.98	0.0013	0.0045	0	2
GCN_0639	Knabstrupper	0.95	1.01	0.9	0.0005	0.0016	0	2
GCN_1113	Knabstrupper	0.98	1.11	0.84	0.0034	0.0086	0	2
GCN_0001	Lipizzaner	2.95	3.22	2.69	1.91	2.09	1.72	6
GCN_0002	Lipizzaner	2.98	3.09	2.88	2.05	2.12	1.97	6
GCN_0003	Lipizzaner	2.99	3.08	2.91	1.89	1.94	1.83	6
GCN_0004	Lipizzaner	2.96	3.05	2.86	1.98	2.04	1.92	6
GCN_0005	Lipizzaner	1.93	2.15	1.72	0.97	1.05	0.9	4
GCN_0006	Lipizzaner	2.96	3.25	2.68	1.94	2.02	1.86	6
GCN_0007	Lipizzaner	1.92	2.02	1.81	1	1.06	0.95	4
GCN_0008	Lipizzaner	2.84	2.96	2.71	1.81	1.88	1.74	6
GCN_0009	Lipizzaner	1.78	1.92	1.63	0.97	1.06	0.88	4
GCN_0010	Lipizzaner	2.05	2.16	1.95	0.97	1.02	0.92	4
GCN_0011	Lipizzaner	2.87	2.99	2.75	1.93	2	1.87	6
GCN_0012	Lipizzaner	3.04	3.17	2.91	1.9	1.97	1.83	6
GCN_0013	Lipizzaner	2.89	3.07	2.71	1.78	1.89	1.67	6
GCN_0014	Lipizzaner	2.95	3.28	2.61	1.98	2.22	1.74	6
GCN_0015	Lipizzaner	3.1	3.27	2.94	1.97	2.07	1.86	6
GCN_0016	Lipizzaner	2.75	2.93	2.58	1.76	1.87	1.66	6
GCN_0017	Lipizzaner	2.65	2.93	2.38	1.84	2.03	1.66	6
GCN_0018	Lipizzaner	1.85	2.09	1.62	0.89	1.01	0.77	4
GCN_0019	Lipizzaner	2.95	3.05	2.84	1.97	2.05	1.9	6
GCN_0050	Lipizzaner	2.79	2.93	2.65	1.85	1.95	1.76	6
GCN_0118	Lipizzaner	2.88	2.97	2.8	1.8	1.87	1.73	6
GCN_0119	Lipizzaner	0.99	1.08	0.9	0.0014	0.0035	0	2
GCN_0120	Lipizzaner	1.92	2.03	1.81	0.98	1.05	0.92	4
GCN_0121	Lipizzaner	2.94	3.05	2.84	1.87	1.92	1.82	6
GCN_0122	Lipizzaner	2.91	3.1	2.72	1.91	1.98	1.84	6
GCN_0201	Lipizzaner	1.87	1.94	1.81	0.908	0.941	0.875	4
GCN_0202	Lipizzaner	1.93	1.99	1.88	0.943	0.975	0.911	4
GCN_0216	Lipizzaner	1.82	1.91	1.73	0.91	0.97	0.86	4
GCN_0441	Lipizzaner	1.95	2.07	1.84	0.99	1.06	0.92	4
GCN_0442	Lipizzaner	1.98	2.09	1.87	1.01	1.08	0.95	4
GCN_0443	Lipizzaner	2.95	3.1	2.79	1.95	2.06	1.84	6
GCN_0444	Lipizzaner	3.02	3.16	2.89	1.88	2.03	1.73	6
GCN_0457	Lipizzaner	2.12	2.32	1.92	0.98	1.09	0.86	4
GCN_0601	Lipizzaner	0.99	1.07	0.91	0.003	0.0067	0	2
GCN_0602	Lipizzaner	3.14	3.32	2.95	1.91	2.03	1.78	6
GCN_1039	Lipizzaner	1.95	2.09	1.82	1.01	1.09	0.94	4
GCN_0026	Lusitano	2.9	3.01	2.79	1.88	1.94	1.81	6
GCN_0028	Lusitano	2.76	2.86	2.66	1.79	1.87	1.72	6
GCN_0034	Lusitano	3.1	3.23	2.96	1.97	2.06	1.88	6
GCN_0035	Lusitano	2.97	3.16	2.78	1.92	2.06	1.78	6
GCN_0036	Lusitano	1.96	2.1	1.82	0.89	0.96	0.81	4
GCN_0037	Lusitano	3.11	3.48	2.73	1.82	2.06	1.58	6
GCN_0056	Lusitano	1.94	2.07	1.82	1.05	1.13	0.96	4
GCN_0087	Lusitano	1.99	2.13	1.85	0.927	0.97	0.884	4
GCN_0089	Lusitano	1.87	1.93	1.81	0.892	0.924	0.859	4
GCN_0096	Lusitano	2.82	2.96	2.69	1.82	1.92	1.72	6
GCN_0099	Lusitano	2.02	2.12	1.93	0.95	1	0.89	4
GCN_0103	Lusitano	1.97	2.03	1.92	0.961	0.994	0.928	4
GCN_0112	Lusitano	0.99	1.06	0.92	0.0006	0.002	0	2
GCN_0164	Lusitano	1.89	1.96	1.82	0.91	0.958	0.862	4
GCN_0277	Lusitano	0.952	0.984	0.921	0.00054	0.00103	5e-05	2
GCN_0281	Lusitano	1.95	2.07	1.82	1.02	1.1	0.95	4
GCN_0284	Lusitano	2.91	3.08	2.74	1.92	2.01	1.82	6
GCN_0292	Lusitano	0.975	1.023	0.927	0.0003	0.0011	0	2
GCN_0300	Lusitano	0.987	1.017	0.957	0.00029	0.00074	0	2
GCN_0304	Lusitano	1.98	2.11	1.85	0.96	1.04	0.88	4
GCN_0332	Lusitano	1.95	2.01	1.89	0.957	0.985	0.928	4
GCN_0388	Lusitano	2.94	3.05	2.84	1.92	1.98	1.85	6
GCN_0415	Lusitano	3	3.16	2.85	1.85	1.94	1.75	6
GCN_0416	Lusitano	2.03	2.17	1.88	0.94	1.02	0.86	4
GCN_0417	Lusitano	3.03	3.17	2.89	1.97	2.07	1.87	6
GCN_0426	Lusitano	0.9	0.97	0.83	0.001	0.0033	0	2
GCN_0435	Lusitano	2.81	3.01	2.6	1.83	1.98	1.68	6
GCN_0451	Lusitano	2.88	3.03	2.73	1.91	2.02	1.79	6
GCN_0452	Lusitano	2.09	2.28	1.91	0.94	1.04	0.84	4
GCN_0465	Lusitano	2.9	3.06	2.74	1.9	2.01	1.79	6
GCN_0510	Lusitano	2.02	2.14	1.91	0.95	1.02	0.88	4
GCN_0562	Lusitano	2.92	3.06	2.78	1.9	1.99	1.81	6
GCN_0568	Lusitano	1.96	2.05	1.88	0.902	0.943	0.862	4
GCN_0603	Lusitano	1.04	1.12	0.97	0.0018	0.0036	0	2
GCN_0604	Lusitano	0.963	1.008	0.918	0.00025	0.00083	0	2
GCN_0611	Lusitano	1.96	2.07	1.86	0.96	1.02	0.9	4
GCN_0651	Lusitano	2.02	2.1	1.94	0.933	0.972	0.894	4
GCN_0674	Lusitano	1.03	1.12	0.95	0.0007	0.0024	0	2
GCN_0703	Lusitano	2.03	2.15	1.91	0.94	1.02	0.86	4
GCN_0714	Lusitano	1.99	2.07	1.92	0.997	1.037	0.957	4
GCN_0716	Lusitano	1	1.044	0.957	0.00017	0.00056	0	2
GCN_0755	Lusitano	1.94	2.03	1.85	0.96	1.007	0.913	4
GCN_0764	Lusitano	3.02	3.17	2.87	1.98	2.08	1.89	6
GCN_0819	Lusitano	1.83	1.91	1.76	0.978	1.018	0.937	4
GCN_0830	Lusitano	1.92	1.99	1.86	0.987	1.028	0.946	4
GCN_0876	Lusitano	2.1	2.37	1.83	0.96	1.1	0.82	4
GCN_0989	Lusitano	1.03	1.08	0.98	0.0005	0.0012	0	2
GCN_1000	Lusitano	1.91	2	1.83	0.931	0.98	0.882	4
GCN_1055	Lusitano	2.02	2.15	1.89	0.96	1.04	0.88	4
GCN_1071	Lusitano	2.03	2.13	1.93	1.03	1.09	0.97	4
GCN_1093	Lusitano	1.86	1.95	1.78	0.919	0.961	0.877	4
GCN_1122	Lusitano	0.991	1.033	0.949	0.0011	0.0021	0.0001	2
GCN_1391	Mangalarga Marchador	2	2.07	1.93	0.988	1.023	0.952	4
GCN_1392	Mangalarga Marchador	1.48	1.55	1.4	0.466	0.492	0.44	3
GCN_1393	Mangalarga Marchador	1.95	2.01	1.88	0.993	1.029	0.956	4
GCN_1394	Mangalarga Marchador	2.01	2.1	1.92	0.969	1.017	0.92	4
GCN_1395	Mangalarga Marchador	2.01	2.09	1.94	0.954	0.993	0.914	4
GCN_1396	Mangalarga Marchador	2.02	2.21	1.83	0.93	1.03	0.83	4
GCN_1397	Mangalarga Marchador	1.96	2.06	1.87	0.96	1.02	0.91	4
GCN_1398	Mangalarga Marchador	1.9	1.95	1.85	0.889	0.916	0.862	4
GCN_1399	Mangalarga Marchador	1.88	1.94	1.82	0.919	0.95	0.887	4
GCN_0163	Miniature Horse	1.96	2.05	1.86	0.96	1.02	0.9	4
GCN_0180	Miniature Horse	0.904	0.938	0.87	0.0043	0.0061	0.0025	2
GCN_0195	Miniature Horse	1.02	1.09	0.94	0.0109	0.0157	0.0062	2
GCN_0196	Miniature Horse	2.03	2.27	1.78	0.91	1.03	0.79	4
GCN_0199	Miniature Horse	0.98	1.04	0.91	0.0008	0.0019	0	2
GCN_0211	Miniature Horse	1.86	1.92	1.8	0.932	0.966	0.898	4
GCN_0215	Miniature Horse	1.41	1.48	1.35	0.547	0.585	0.509	3
GCN_0221	Miniature Horse	1.93	2.12	1.75	0.91	1.01	0.82	4
GCN_0246	Miniature Horse	0.879	0.926	0.833	0.0012	0.0026	0	2
GCN_0263	Miniature Horse	2	2.08	1.92	0.963	1.01	0.916	4
GCN_0278	Miniature Horse	0.99	1.05	0.93	0.00032	0.0008	0	2
GCN_0283	Miniature Horse	1.99	2.1	1.89	0.98	1.04	0.93	4
GCN_0321	Miniature Horse	0.98	1.05	0.91	0.0042	0.0077	0.0007	2
GCN_0327	Miniature Horse	0.991	1.031	0.951	0.0016	0.0027	0.0005	2
GCN_0328	Miniature Horse	0.992	1.035	0.95	0.00043	0.00095	0	2
GCN_0358	Miniature Horse	1.09	1.19	0.99	0.001	0.0034	0	2
GCN_0362	Miniature Horse	1.82	1.88	1.76	0.975	1.013	0.938	4
GCN_0385	Miniature Horse	2.02	2.11	1.93	0.926	0.967	0.886	4
GCN_0419	Miniature Horse	0.93	0.99	0.87	0.0008	0.0021	0	2
GCN_0425	Miniature Horse	0.97	1.03	0.9	0.0005	0.0017	0	2
GCN_0495	Miniature Horse	0.98	1.03	0.93	0.0004	0.0012	0	2
GCN_0518	Miniature Horse	1.04	1.12	0.96	0.0036	0.0069	0.0003	2
GCN_0526	Miniature Horse	0.997	1.043	0.951	0.0034	0.0051	0.0016	2
GCN_0545	Miniature Horse	2.03	2.19	1.86	0.94	1.03	0.85	4
GCN_0551	Miniature Horse	2.01	2.12	1.9	1.02	1.08	0.96	4
GCN_0569	Miniature Horse	1.94	2	1.87	0.964	1.001	0.927	4
GCN_0636	Miniature Horse	2.01	2.13	1.89	0.94	1	0.88	4
GCN_0656	Miniature Horse	0.99	1.08	0.91	0.0016	0.0042	0	2
GCN_0657	Miniature Horse	0.95	1.04	0.86	0.0013	0.0045	0	2
GCN_0763	Miniature Horse	1.03	1.1	0.97	0.0005	0.0018	0	2
GCN_0833	Miniature Horse	1.11	1.28	0.93	0.0027	0.0093	0	2
GCN_0893	Miniature Horse	0.98	1.04	0.92	0.0005	0.0016	0	2
GCN_0936	Miniature Horse	1.02	1.11	0.94	0.001	0.0032	0	2
GCN_0937	Miniature Horse	1.03	1.13	0.93	0.0014	0.0047	0	2
GCN_0938	Miniature Horse	1	1.08	0.92	0.0022	0.0049	0	2
GCN_0981	Miniature Horse	1.08	1.16	1	0.004	0.0073	0.0007	2
GCN_0986	Miniature Horse	2.02	2.11	1.92	0.981	1.023	0.938	4
GCN_0987	Miniature Horse	2.02	2.1	1.95	0.938	0.97	0.907	4
GCN_1008	Miniature Horse	1.04	1.1	0.99	0.0011	0.0024	0	2
GCN_1040	Miniature Horse	1.021	1.067	0.976	0.0004	0.001	0	2
GCN_1054	Miniature Horse	1.94	2.06	1.81	0.93	1.01	0.85	4
GCN_0123	Morgan Horse	1.8	1.85	1.75	0.984	1.021	0.947	4
GCN_0124	Morgan Horse	2.83	3.1	2.56	1.82	1.99	1.64	6
GCN_0125	Morgan Horse	0.92	0.99	0.85	0.0005	0.0018	0	2
GCN_0126	Morgan Horse	0.948	0.987	0.91	0.00019	0.00064	0	2
GCN_0127	Morgan Horse	0.891	0.919	0.864	8e-05	0.00027	0	2
GCN_0128	Morgan Horse	1.98	2.13	1.83	0.91	1.03	0.8	4
GCN_0129	Morgan Horse	1.93	2	1.86	0.966	1.013	0.919	4
GCN_0130	Morgan Horse	1.91	2.05	1.78	0.94	1.01	0.87	4
GCN_0131	Morgan Horse	1.93	2.02	1.83	0.93	0.98	0.88	4
GCN_0132	Morgan Horse	2.02	2.15	1.88	1.02	1.09	0.95	4
GCN_0133	Morgan Horse	1.95	2.05	1.85	0.95	1.01	0.89	4
GCN_0134	Morgan Horse	0.97	1.03	0.91	0.0024	0.0045	0.0002	2
GCN_0135	Morgan Horse	2.1	2.23	1.98	0.97	1.03	0.91	4
GCN_0136	Morgan Horse	2.03	2.19	1.86	0.93	1.02	0.84	4
GCN_0137	Morgan Horse	0.984	1.027	0.942	0.00014	0.00048	0	2
GCN_0138	Morgan Horse	1.95	2.03	1.88	0.996	1.041	0.951	4
GCN_0139	Morgan Horse	2.07	2.22	1.92	0.93	1.01	0.86	4
GCN_0140	Morgan Horse	1.03	1.11	0.95	0.0022	0.0049	0	2
GCN_0141	Morgan Horse	1.01	1.1	0.93	0.0044	0.0081	0.0008	2
GCN_0342	Morgan Horse	1.85	1.92	1.78	0.963	1.005	0.92	4
GCN_0409	Morgan Horse	1.88	1.97	1.8	0.98	1.023	0.937	4
GCN_0432	Morgan Horse	1.01	1.12	0.9	0.0015	0.0051	0	2
GCN_0624	Morgan Horse	1.97	2.09	1.85	0.94	1.01	0.88	4
GCN_0721	Morgan Horse	2.01	2.16	1.86	0.97	1.06	0.87	4
GCN_0847	Morgan Horse	2.05	2.2	1.9	0.99	1.07	0.91	4
GCN_1033	Morgan Horse	0.91	1.07	0.76	0.004	0.015	0	2
GCN_1041	Morgan Horse	1.02	1.12	0.91	0.0013	0.0044	0	2
GCN_0449	Moroccan Barb	2.88	3	2.76	2	2.1	1.9	6
GCN_0612	Moroccan Barb	2.89	3.2	2.58	2.19	2.44	1.94	6
GCN_0613	Moroccan Barb	2.92	3.1	2.74	1.92	2.05	1.78	6
GCN_0377	Mule	0.969	1.019	0.919	0.0003	0.0012	0	2
GCN_0179	Mustang	1.318	1.353	1.283	0.556	0.573	0.54	3
GCN_0224	Mustang	1.82	1.89	1.76	0.885	0.918	0.853	4
GCN_0708	Mustang	1.48	1.56	1.4	0.477	0.513	0.441	3
GCN_0807	Mustang	1.95	2.07	1.82	0.96	1.03	0.9	4
GCN_0831	Mustang	0.97	1.06	0.87	0.0037	0.0082	0	2
GCN_0837	Mustang	1.05	1.17	0.93	0.0014	0.0046	0	2
GCN_0858	Mustang	1.86	1.98	1.74	0.98	1.06	0.9	4
GCN_0896	Mustang	1.96	2.11	1.81	0.94	1.02	0.86	4
GCN_0897	Mustang	1.97	2.08	1.86	0.91	0.97	0.85	4
GCN_1074	Mustang	1.09	1.15	1.02	0.0005	0.0015	0	2
GCN_1084	Mustang	2.24	2.39	2.09	0.93	1	0.86	4
GCN_1106	Mustang	1.96	2.23	1.69	0.99	1.15	0.83	4
GCN_1112	Mustang	1.88	1.99	1.77	0.92	0.98	0.87	4
GCN_0554	National Show Horse	2.08	2.2	1.96	0.99	1.05	0.92	4
GCN_1015	New Forest Pony	1.91	2	1.83	1.03	1.09	0.96	4
GCN_0760	Nokota	1.94	2.11	1.77	0.96	1.04	0.87	4
GCN_0765	Nokota	1.05	1.14	0.96	0.007	0.012	0.002	2
GCN_0423	Norwegian Fjord Horse	0.962	1.008	0.915	0.00018	0.0006	0	2
GCN_0480	Norwegian Fjord Horse	0.96	1.01	0.9	0.0004	0.0012	0	2
GCN_0573	Norwegian Fjord Horse	1.06	1.17	0.95	0.0026	0.0065	0	2
GCN_0047	Oldenburg	1.88	2.02	1.73	0.98	1.07	0.9	4
GCN_0170	Oldenburg	1.97	2.21	1.72	0.96	1.03	0.89	4
GCN_0256	Oldenburg	1.89	2.07	1.71	0.88	0.95	0.81	4
GCN_0257	Oldenburg	1.94	2.03	1.86	0.96	1.01	0.91	4
GCN_0531	Oldenburg	0.942	0.989	0.896	0.0005	0.0012	0	2
GCN_0533	Oldenburg	2	2.06	1.94	0.971	1.003	0.94	4
GCN_0542	Oldenburg	0.99	1.06	0.93	0.0011	0.0028	0	2
GCN_0549	Oldenburg	3.09	3.26	2.91	1.92	2.05	1.78	6
GCN_0556	Oldenburg	1.95	2.04	1.87	1.01	1.07	0.96	4
GCN_1028	Oldenburg	1.07	1.16	0.99	0.0024	0.0046	0.0002	2
GCN_1077	Oldenburg	1.85	1.98	1.72	0.97	1.05	0.9	4
GCN_0115	Other	2	2.14	1.85	0.92	0.99	0.86	4
GCN_0380	Other	2.09	2.32	1.86	1	1.15	0.86	4
GCN_0403	Other	2.12	2.3	1.94	0.95	1.05	0.85	4
GCN_0462	Other	1.97	2.14	1.8	0.94	1.02	0.87	4
GCN_0463	Other	2.99	3.21	2.76	1.95	2.1	1.81	6
GCN_0491	Other	1.03	1.1	0.95	0.0005	0.0016	0	2
GCN_0530	Other	2.06	2.19	1.94	0.96	1.03	0.89	4
GCN_0570	Other	1	1.06	0.94	0.0006	0.0021	0	2
GCN_0596	Other	1.03	1.19	0.87	0.013	0.029	0	2
GCN_0597	Other	1.97	2.07	1.86	0.96	1.02	0.9	4
GCN_0638	Other	1.85	2.05	1.64	0.92	1.04	0.8	4
GCN_0792	Other	1.94	2.05	1.82	1	1.07	0.93	4
GCN_0809	Other	2	2.12	1.88	0.97	1.03	0.91	4
GCN_0976	Other	0.96	1.05	0.88	0.0007	0.0025	0	2
GCN_0161	Paint Horse	1.78	1.97	1.58	1.004	1.047	0.96	4
GCN_0344	Paint Horse	1.89	1.98	1.8	1.001	1.048	0.954	4
GCN_0406	Paint Horse	1.96	2.21	1.71	0.98	1.12	0.83	4
GCN_0541	Paint Horse	2.11	2.36	1.86	0.93	1.07	0.8	4
GCN_0744	Paint Horse	1.97	2.08	1.85	0.97	1.04	0.9	4
GCN_1009	Paint Horse	0.982	1.023	0.941	0.0002	0.00069	0	2
GCN_1030	Paint Horse	1	1.07	0.93	0.0005	0.0016	0	2
GCN_1123	Paint Horse	1.93	2.08	1.77	0.98	1.07	0.89	4
GCN_0910	Paint Quarter Horse	1.07	1.15	0.98	0.0007	0.0023	0	2
GCN_1007	Paint Quarter Horse	0.97	1.06	0.89	0.0019	0.0047	0	2
GCN_1124	Paso Fino	0.95	1.08	0.81	0.056	0.068	0.044	2
GCN_0296	Percheron	2.02	2.11	1.93	1.01	1.07	0.95	4
GCN_0317	Percheron	1.93	2.14	1.71	0.98	1.1	0.86	4
GCN_0453	Percheron	2.89	3.1	2.68	1.91	2.04	1.77	6
GCN_0456	Percheron	1.83	1.94	1.71	0.95	1.01	0.88	4
GCN_0478	Percheron	3.04	3.25	2.82	1.96	2.1	1.81	6
GCN_0479	Percheron	1.02	1.11	0.92	0.0039	0.0079	0	2
GCN_0511	Percheron	1.95	2.08	1.83	0.94	1.01	0.88	4
GCN_0700	Percheron	2	2.13	1.88	0.94	1.01	0.87	4
GCN_0917	Percheron	1.04	1.13	0.95	0.0009	0.0029	0	2
GCN_0991	Percheron	1.03	1.09	0.97	0.00028	0.00094	0	2
GCN_1083	Percheron	2.12	2.25	1.99	1.1	1.19	1.02	4
GCN_1108	Percheron	0.94	1.04	0.83	0.0014	0.0048	0	2
GCN_1125	Percheron	2.12	2.27	1.97	0.95	1.02	0.87	4
GCN_1126	Percheron	1.91	2.01	1.8	0.94	1	0.88	4
GCN_1127	Percheron	1.9	1.97	1.82	0.945	0.986	0.905	4
GCN_0555	Pinto	1.93	2.04	1.83	0.94	1	0.88	4
GCN_0940	Pinto	1.99	2.16	1.83	0.98	1.07	0.89	4
GCN_0974	Pinto	2.03	2.14	1.91	0.99	1.05	0.94	4
GCN_0971	Pony of the Americas	2	2.12	1.87	0.94	1.01	0.88	4
GCN_0029	Pura Raza Española	1.91	1.97	1.86	0.913	0.942	0.883	4
GCN_0030	Pura Raza Española	1.94	2.05	1.83	0.94	1	0.87	4
GCN_0038	Pura Raza Española	2.95	3.12	2.78	1.84	1.96	1.72	6
GCN_0039	Pura Raza Española	1.96	2.04	1.88	0.95	0.991	0.91	4
GCN_0040	Pura Raza Española	1.83	1.95	1.71	0.91	0.97	0.84	4
GCN_0153	Pura Raza Española	2.07	2.14	2.01	1.05	1.087	1.014	4
GCN_0157	Pura Raza Española	1.022	1.061	0.983	0.0019	0.0028	0.0011	2
GCN_0182	Pura Raza Española	2.02	2.14	1.9	0.99	1.06	0.92	4
GCN_0191	Pura Raza Española	0.913	0.95	0.876	4e-05	0.00012	0	2
GCN_0255	Pura Raza Española	1.94	2.05	1.84	0.99	1.05	0.93	4
GCN_0261	Pura Raza Española	0.91	0.98	0.84	0.0005	0.0018	0	2
GCN_0307	Pura Raza Española	2.06	2.16	1.96	0.948	0.997	0.899	4
GCN_0319	Pura Raza Española	0.93	1.05	0.8	0.0024	0.0081	0	2
GCN_0359	Pura Raza Española	0.95	1.03	0.87	0.0009	0.003	0	2
GCN_0363	Pura Raza Española	1.019	1.062	0.975	0.0011	0.0021	0.0001	2
GCN_0564	Pura Raza Española	2.06	2.26	1.86	1.05	1.17	0.94	4
GCN_0631	Pura Raza Española	2.88	3.15	2.61	1.99	2.09	1.88	6
GCN_0649	Pura Raza Española	0.99	1.05	0.94	0.0013	0.0032	0	2
GCN_0753	Pura Raza Española	1.98	2.06	1.9	0.98	1.021	0.938	4
GCN_0804	Pura Raza Española	2.03	2.16	1.9	1.01	1.08	0.94	4
GCN_0838	Pura Raza Española	2.01	2.15	1.88	1.01	1.09	0.92	4
GCN_0851	Pura Raza Española	1.94	2.3	1.58	1.06	1.3	0.83	4
GCN_1001	Pura Raza Española	1.82	1.87	1.77	0.94	0.971	0.908	4
GCN_1037	Pura Raza Española	0.95	1.05	0.84	0.0031	0.0078	0	2
GCN_0082	Quarter Horse	1.85	1.93	1.77	0.93	0.98	0.88	4
GCN_0151	Quarter Horse	1.75	1.92	1.59	0.9	0.98	0.83	4
GCN_0155	Quarter Horse	1.87	1.95	1.78	0.93	0.98	0.88	4
GCN_0156	Quarter Horse	1.01	1.044	0.977	0.0021	0.0031	0.0012	2
GCN_0175	Quarter Horse	1.88	1.95	1.8	0.915	0.952	0.879	4
GCN_0183	Quarter Horse	1.79	1.85	1.73	0.91	0.946	0.874	4
GCN_0194	Quarter Horse	1.83	1.89	1.77	0.893	0.928	0.858	4
GCN_0198	Quarter Horse	1.87	1.93	1.81	0.95	0.978	0.923	4
GCN_0200	Quarter Horse	1.9	1.98	1.82	0.963	1.01	0.916	4
GCN_0210	Quarter Horse	0.99	1.06	0.92	0.0012	0.0024	0	2
GCN_0212	Quarter Horse	0.983	1.029	0.937	0.0005	0.0017	0	2
GCN_0218	Quarter Horse	0.94	0.99	0.89	0.0003	0.001	0	2
GCN_0226	Quarter Horse	1.92	1.98	1.86	0.897	0.928	0.866	4
GCN_0245	Quarter Horse	1.77	1.83	1.7	0.846	0.88	0.812	4
GCN_0249	Quarter Horse	1.93	2.04	1.81	0.94	1	0.88	4
GCN_0252	Quarter Horse	1.76	1.95	1.58	0.91	1.01	0.82	4
GCN_0260	Quarter Horse	1.08	1.23	0.92	0.0008	0.002	0	2
GCN_0262	Quarter Horse	1.96	2.08	1.84	1.02	1.09	0.94	4
GCN_0269	Quarter Horse	0.97	1.03	0.92	0.0004	0.0014	0	2
GCN_0272	Quarter Horse	1	1.043	0.957	0.0006	0.0012	0	2
GCN_0273	Quarter Horse	1.05	1.13	0.98	0.0008	0.0021	0	2
GCN_0274	Quarter Horse	2.14	2.38	1.91	0.98	1.08	0.88	4
GCN_0288	Quarter Horse	2	2.1	1.9	0.953	0.996	0.909	4
GCN_0312	Quarter Horse	2.89	3.04	2.74	1.94	2.05	1.83	6
GCN_0333	Quarter Horse	1.02	1.1	0.95	0.0005	0.0017	0	2
GCN_0334	Quarter Horse	0.95	1.03	0.88	0.0015	0.0038	0	2
GCN_0335	Quarter Horse	2.08	2.2	1.95	1.03	1.11	0.96	4
GCN_0336	Quarter Horse	1.04	1.14	0.94	0.0011	0.0036	0	2
GCN_0349	Quarter Horse	0.93	0.99	0.88	0.0057	0.0087	0.0027	2
GCN_0350	Quarter Horse	1	1.09	0.91	0.014	0.022	0.006	2
GCN_0351	Quarter Horse	1.05	1.11	0.98	0.0048	0.0078	0.0018	2
GCN_0355	Quarter Horse	1.91	1.98	1.83	1.001	1.043	0.959	4
GCN_0357	Quarter Horse	2.08	2.27	1.89	0.96	1.05	0.87	4
GCN_0365	Quarter Horse	1.04	1.082	0.999	0.0006	0.0011	0.0001	2
GCN_0368	Quarter Horse	2.08	2.17	2	1.014	1.054	0.974	4
GCN_0369	Quarter Horse	2	2.1	1.91	0.99	1.05	0.94	4
GCN_0370	Quarter Horse	1.04	1.11	0.98	0.002	0.0038	0.0002	2
GCN_0371	Quarter Horse	1.1	1.25	0.94	0.0023	0.0077	0	2
GCN_0374	Quarter Horse	0.94	0.99	0.89	0.0003	0.0011	0	2
GCN_0375	Quarter Horse	0.95	1.04	0.87	0.001	0.0033	0	2
GCN_0378	Quarter Horse	0.998	1.043	0.953	0.0008	0.0018	0	2
GCN_0381	Quarter Horse	1.01	1.08	0.95	0.0022	0.0055	0	2
GCN_0396	Quarter Horse	0.99	1.05	0.94	0.00026	0.00089	0	2
GCN_0397	Quarter Horse	2.09	2.16	2.02	0.98	1.01	0.95	4
GCN_0398	Quarter Horse	2.02	2.14	1.9	0.98	1.04	0.91	4
GCN_0399	Quarter Horse	1.99	2.12	1.86	0.97	1.04	0.9	4
GCN_0400	Quarter Horse	1.96	2.03	1.9	0.978	1.014	0.941	4
GCN_0401	Quarter Horse	1.91	2.04	1.79	0.99	1.12	0.85	4
GCN_0402	Quarter Horse	2.06	2.25	1.87	0.95	1.05	0.86	4
GCN_0405	Quarter Horse	1.78	2.25	1.3	1.01	1.23	0.78	4
GCN_0410	Quarter Horse	1.95	2.32	1.58	0.89	1.07	0.7	4
GCN_0427	Quarter Horse	1.97	2.08	1.87	0.93	0.99	0.87	4
GCN_0438	Quarter Horse	0.95	1.03	0.87	0.0021	0.0052	0	2
GCN_0446	Quarter Horse	1.84	1.96	1.72	0.95	1.03	0.86	4
GCN_0450	Quarter Horse	0.99	1.08	0.9	0.017	0.026	0.009	2
GCN_0454	Quarter Horse	1.97	2.17	1.78	0.91	1.04	0.79	4
GCN_0455	Quarter Horse	1.1	1.29	0.91	0.019	0.036	0.002	2
GCN_0470	Quarter Horse	0.91	1.02	0.81	0.0014	0.0046	0	2
GCN_0473	Quarter Horse	2.06	2.22	1.89	0.89	0.97	0.8	4
GCN_0474	Quarter Horse	1.01	1.11	0.9	0.006	0.012	0.001	2
GCN_0481	Quarter Horse	1.98	2.09	1.87	1	1.07	0.94	4
GCN_0485	Quarter Horse	0.991	1.036	0.945	0.0007	0.0016	0	2
GCN_0490	Quarter Horse	1.82	2.01	1.63	0.91	0.97	0.86	4
GCN_0496	Quarter Horse	1.96	2.07	1.85	1.01	1.07	0.94	4
GCN_0499	Quarter Horse	1.99	2.1	1.87	0.94	0.99	0.89	4
GCN_0503	Quarter Horse	1.8	1.87	1.74	0.994	1.038	0.95	4
GCN_0513	Quarter Horse	1.98	2.08	1.89	0.962	1.008	0.915	4
GCN_0515	Quarter Horse	2.02	2.2	1.84	0.94	1.04	0.84	4
GCN_0517	Quarter Horse	1.09	1.18	0.99	0.005	0.0095	0.0004	2
GCN_0520	Quarter Horse	1.99	2.12	1.86	0.95	1.02	0.88	4
GCN_0522	Quarter Horse	1	1.08	0.93	0.0043	0.0079	0.0007	2
GCN_0523	Quarter Horse	2	2.1	1.91	0.95	1	0.9	4
GCN_0527	Quarter Horse	1.02	1.08	0.97	0.0011	0.0024	0	2
GCN_0529	Quarter Horse	2.01	2.11	1.9	0.97	1.03	0.92	4
GCN_0539	Quarter Horse	0.946	0.986	0.906	0.0009	0.0019	0	2
GCN_0544	Quarter Horse	1.04	1.11	0.96	0.0006	0.0021	0	2
GCN_0547	Quarter Horse	1.88	2.02	1.74	1.1	1.19	1	4
GCN_0558	Quarter Horse	1.07	1.2	0.93	0.0034	0.0085	0	2
GCN_0559	Quarter Horse	2.05	2.22	1.87	0.96	1.05	0.86	4
GCN_0561	Quarter Horse	2.11	2.21	2.02	0.957	1	0.915	4
GCN_0574	Quarter Horse	2.1	2.23	1.97	0.97	1.04	0.91	4
GCN_0576	Quarter Horse	1.98	2.15	1.81	0.99	1.1	0.89	4
GCN_0577	Quarter Horse	1.06	1.18	0.94	0.0021	0.0072	0	2
GCN_0578	Quarter Horse	1.05	1.12	0.98	0.0004	0.0014	0	2
GCN_0579	Quarter Horse	1.99	2.1	1.87	0.96	1.03	0.89	4
GCN_0586	Quarter Horse	0.99	1.08	0.89	0.0006	0.002	0	2
GCN_0588	Quarter Horse	0.97	1.03	0.91	0.0007	0.0019	0	2
GCN_0605	Quarter Horse	0.983	1.03	0.936	0.0006	0.0015	0	2
GCN_0606	Quarter Horse	1.02	1.1	0.94	0.0008	0.002	0	2
GCN_0614	Quarter Horse	1.92	2.05	1.8	0.97	1.05	0.9	4
GCN_0615	Quarter Horse	1.93	2.11	1.75	0.93	1.05	0.82	4
GCN_0619	Quarter Horse	0.97	1.04	0.89	0.0016	0.004	0	2
GCN_0623	Quarter Horse	1.84	1.95	1.73	1.02	1.09	0.96	4
GCN_0629	Quarter Horse	1.86	2.03	1.69	0.92	1.03	0.82	4
GCN_0632	Quarter Horse	0.91	0.96	0.85	0.0007	0.0023	0	2
GCN_0650	Quarter Horse	1.85	2.05	1.66	0.91	1.04	0.79	4
GCN_0661	Quarter Horse	1.008	1.057	0.959	0.00027	0.00092	0	2
GCN_0664	Quarter Horse	1.87	2.1	1.65	0.93	1.05	0.81	4
GCN_0668	Quarter Horse	1.96	2.12	1.8	1.03	1.12	0.94	4
GCN_0672	Quarter Horse	2.06	2.31	1.81	0.9	1.04	0.77	4
GCN_0678	Quarter Horse	0.977	1.025	0.929	0.0076	0.0099	0.0053	2
GCN_0699	Quarter Horse	1.93	2.21	1.65	1	1.18	0.81	4
GCN_0701	Quarter Horse	0.94	1	0.89	0.0004	0.0015	0	2
GCN_0712	Quarter Horse	2.05	2.18	1.92	0.98	1.06	0.9	4
GCN_0720	Quarter Horse	2.01	2.17	1.84	1	1.12	0.89	4
GCN_0726	Quarter Horse	2.93	3.07	2.79	1.95	2.05	1.85	6
GCN_0727	Quarter Horse	1.96	2.05	1.88	0.94	1	0.88	4
GCN_0728	Quarter Horse	1.98	2.22	1.74	0.96	1.1	0.81	4
GCN_0729	Quarter Horse	2	2.08	1.91	0.966	1.01	0.922	4
GCN_0730	Quarter Horse	1.98	2.07	1.9	0.961	1.001	0.921	4
GCN_0731	Quarter Horse	2.19	2.38	2	0.91	1.01	0.82	4
GCN_0732	Quarter Horse	1.99	2.16	1.83	0.96	1.05	0.87	4
GCN_0738	Quarter Horse	1.92	2.07	1.77	0.93	1.01	0.85	4
GCN_0739	Quarter Horse	1.01	1.07	0.96	0.0012	0.0027	0	2
GCN_0741	Quarter Horse	1.79	1.95	1.63	0.98	1.08	0.87	4
GCN_0747	Quarter Horse	1.86	2.04	1.68	0.97	1.08	0.86	4
GCN_0748	Quarter Horse	1.98	2.16	1.81	0.99	1.07	0.91	4
GCN_0751	Quarter Horse	1.9	2.1	1.7	0.91	1.02	0.81	4
GCN_0757	Quarter Horse	1.09	1.19	0.99	0.0026	0.0065	0	2
GCN_0758	Quarter Horse	1.93	2.04	1.83	0.97	1.03	0.92	4
GCN_0766	Quarter Horse	1.02	1.07	0.96	0.0004	0.0014	0	2
GCN_0767	Quarter Horse	3.09	3.3	2.88	1.94	2.1	1.77	6
GCN_0769	Quarter Horse	1.97	2.16	1.79	0.99	1.1	0.88	4
GCN_0788	Quarter Horse	1.99	2.08	1.89	1.03	1.1	0.97	4
GCN_0791	Quarter Horse	1.83	1.93	1.74	0.95	1.01	0.9	4
GCN_0793	Quarter Horse	1.98	2.05	1.91	0.934	0.976	0.892	4
GCN_0794	Quarter Horse	2.11	2.36	1.86	1.1	1.24	0.95	4
GCN_0795	Quarter Horse	0.98	1.04	0.92	0.0006	0.0021	0	2
GCN_0798	Quarter Horse	1.94	2.04	1.85	0.96	1.01	0.91	4
GCN_0805	Quarter Horse	2.04	2.14	1.94	1.01	1.07	0.96	4
GCN_0806	Quarter Horse	1.03	1.11	0.95	0.0015	0.0037	0	2
GCN_0808	Quarter Horse	2.7	2.87	2.53	2.05	2.2	1.91	6
GCN_0812	Quarter Horse	1.9	2.16	1.64	1.03	1.18	0.87	4
GCN_0815	Quarter Horse	0.93	1.01	0.86	0.0008	0.0028	0	2
GCN_0816	Quarter Horse	2.95	3.14	2.76	1.77	1.92	1.63	6
GCN_0817	Quarter Horse	1.99	2.14	1.83	0.99	1.07	0.91	4
GCN_0818	Quarter Horse	1.94	2.02	1.85	0.935	0.981	0.888	4
GCN_0822	Quarter Horse	1.98	2.1	1.86	0.95	1.03	0.88	4
GCN_0825	Quarter Horse	1.89	2.03	1.75	0.9	0.98	0.83	4
GCN_0835	Quarter Horse	2	2.4	1.59	0.98	1.23	0.73	4
GCN_0836	Quarter Horse	2.06	2.22	1.89	0.96	1.05	0.87	4
GCN_0843	Quarter Horse	1.86	2.15	1.57	0.98	1.16	0.81	4
GCN_0846	Quarter Horse	1.97	2.04	1.91	0.95	1.11	0.8	4
GCN_0856	Quarter Horse	1.91	1.99	1.84	0.969	1.008	0.931	4
GCN_0857	Quarter Horse	1.9	2.09	1.72	0.98	1.1	0.87	4
GCN_0859	Quarter Horse	0.96	1.05	0.87	0.0025	0.0062	0	2
GCN_0863	Quarter Horse	1.91	2.01	1.82	0.95	1.01	0.9	4
GCN_0870	Quarter Horse	1.04	1.09	0.98	0.0003	0.0011	0	2
GCN_0883	Quarter Horse	1.02	1.1	0.95	0.0006	0.002	0	2
GCN_0884	Quarter Horse	1.89	2.05	1.73	1.02	1.13	0.91	4
GCN_0885	Quarter Horse	1.93	2.02	1.83	1	1.06	0.94	4
GCN_0888	Quarter Horse	1.91	2.09	1.73	0.94	1.03	0.84	4
GCN_0892	Quarter Horse	0.994	1.041	0.947	0.00028	0.00093	0	2
GCN_0907	Quarter Horse	1.99	2.15	1.83	0.94	1.02	0.87	4
GCN_0913	Quarter Horse	2.04	2.19	1.89	0.94	1.01	0.86	4
GCN_0914	Quarter Horse	2.07	2.2	1.95	1.01	1.09	0.94	4
GCN_0919	Quarter Horse	0.96	1.05	0.88	0.0066	0.0113	0.0019	2
GCN_0921	Quarter Horse	1.94	2.05	1.83	0.9	0.96	0.83	4
GCN_0923	Quarter Horse	2.03	2.33	1.73	1.04	1.27	0.82	4
GCN_0924	Quarter Horse	0.99	1.07	0.91	0.0017	0.0043	0	2
GCN_0928	Quarter Horse	2.02	2.19	1.85	1.01	1.11	0.9	4
GCN_0929	Quarter Horse	2.1	2.36	1.84	0.99	1.11	0.87	4
GCN_0930	Quarter Horse	1.9	1.99	1.82	0.965	1.013	0.917	4
GCN_0934	Quarter Horse	1.06	1.11	1	0.0013	0.0027	0	2
GCN_0939	Quarter Horse	1.89	1.97	1.8	0.932	0.981	0.883	4
GCN_0944	Quarter Horse	0.99	1.05	0.92	0.0005	0.0017	0	2
GCN_0947	Quarter Horse	1.99	2.14	1.83	0.97	1.06	0.89	4
GCN_0949	Quarter Horse	0.94	1	0.88	0.0015	0.0033	0	2
GCN_0950	Quarter Horse	1.97	2.1	1.83	0.92	0.99	0.85	4
GCN_0953	Quarter Horse	1.93	2.09	1.76	1.02	1.11	0.92	4
GCN_0954	Quarter Horse	1.99	2.16	1.83	1.01	1.1	0.91	4
GCN_0955	Quarter Horse	1.91	2.01	1.81	0.95	1	0.9	4
GCN_0965	Quarter Horse	1.02	1.12	0.91	0.0012	0.004	0	2
GCN_0967	Quarter Horse	1.99	2.1	1.88	1	1.06	0.94	4
GCN_0968	Quarter Horse	1.07	1.22	0.93	0.006	0.013	0	2
GCN_0969	Quarter Horse	1.99	2.07	1.91	0.99	1.04	0.93	4
GCN_0970	Quarter Horse	1.98	2.06	1.9	1	1.05	0.95	4
GCN_0972	Quarter Horse	1.88	2.19	1.58	1.02	1.21	0.84	4
GCN_0973	Quarter Horse	1.92	2.04	1.8	0.99	1.06	0.91	4
GCN_0975	Quarter Horse	2.81	2.96	2.65	2.05	2.17	1.93	6
GCN_0985	Quarter Horse	2.11	2.27	1.96	0.91	0.97	0.85	4
GCN_0994	Quarter Horse	1.98	2.05	1.9	0.938	0.971	0.905	4
GCN_0995	Quarter Horse	1.09	1.27	0.92	0.022	0.035	0.008	2
GCN_0996	Quarter Horse	1.87	2.04	1.69	0.96	1.04	0.88	4
GCN_0998	Quarter Horse	2.06	2.17	1.95	0.99	1.05	0.92	4
GCN_1005	Quarter Horse	1.04	1.09	0.98	0.0011	0.0025	0	2
GCN_1010	Quarter Horse	1.94	2.03	1.85	1.05	1.11	1	4
GCN_1012	Quarter Horse	0.98	1.06	0.9	0.005	0.017	0	2
GCN_1017	Quarter Horse	1.86	2.04	1.68	0.99	1.09	0.88	4
GCN_1021	Quarter Horse	1.01	1.12	0.89	0.0018	0.006	0	2
GCN_1023	Quarter Horse	1.84	1.96	1.71	1.04	1.12	0.95	4
GCN_1024	Quarter Horse	2.8	2.93	2.68	1.93	2.02	1.83	6
GCN_1026	Quarter Horse	1.91	2.02	1.8	0.97	1.03	0.9	4
GCN_1027	Quarter Horse	2.07	2.33	1.81	1.06	1.21	0.9	4
GCN_1029	Quarter Horse	1	1.08	0.92	0.003	0.0058	0.0003	2
GCN_1034	Quarter Horse	0.96	1.03	0.89	0.0007	0.0025	0	2
GCN_1035	Quarter Horse	1.97	2.09	1.85	0.98	1.06	0.91	4
GCN_1038	Quarter Horse	2.05	2.15	1.95	1.02	1.08	0.96	4
GCN_1048	Quarter Horse	1.96	2.05	1.87	0.969	1.019	0.92	4
GCN_1049	Quarter Horse	1.87	2	1.74	0.95	1.01	0.88	4
GCN_1053	Quarter Horse	0.96	1.02	0.9	0.0009	0.0023	0	2
GCN_1059	Quarter Horse	1.86	1.99	1.73	0.93	1	0.85	4
GCN_1060	Quarter Horse	2.03	2.2	1.85	0.92	1.03	0.82	4
GCN_1072	Quarter Horse	1.89	2.01	1.78	0.92	0.99	0.86	4
GCN_1091	Quarter Horse	1.03	1.1	0.96	0.015	0.02	0.009	2
GCN_1095	Quarter Horse	0.99	1.14	0.84	0.0022	0.0075	0	2
GCN_1101	Quarter Horse	0.995	1.04	0.95	0.0004	0.0011	0	2
GCN_1102	Quarter Horse	1.98	2.06	1.89	0.93	0.99	0.88	4
GCN_1110	Quarter Horse	1.93	2.08	1.78	0.91	1	0.82	4
GCN_1114	Quarter Horse	2.03	2.14	1.93	1.02	1.09	0.95	4
GCN_1128	Quarter Horse	1.8	2.13	1.48	0.93	1.11	0.75	4
GCN_1129	Quarter Horse	1.9	2	1.81	0.93	0.98	0.88	4
GCN_1130	Quarter Horse	1.85	1.97	1.74	0.97	1.03	0.91	4
GCN_1131	Quarter Horse	1.01	1.06	0.96	0.0014	0.0026	0.0002	2
GCN_1132	Quarter Horse	1.99	2.07	1.91	0.975	1.017	0.933	4
GCN_1133	Quarter Horse	0.958	1.003	0.914	0.003	0.0049	0.0011	2
GCN_1134	Quarter Horse	2.94	3.06	2.82	1.88	1.96	1.79	6
GCN_1135	Quarter Horse	1.93	1.99	1.86	0.95	1	0.89	4
GCN_1136	Quarter Horse	1.99	2.14	1.84	0.92	1	0.85	4
GCN_1137	Quarter Horse	2.04	2.23	1.85	0.96	1.06	0.86	4
GCN_1138	Quarter Horse	1.88	1.95	1.81	0.882	0.923	0.841	4
GCN_1139	Quarter Horse	1.92	2.05	1.79	0.96	1.04	0.88	4
GCN_1140	Quarter Horse	0.976	1.019	0.933	0.0003	0.001	0	2
GCN_1141	Quarter Horse	1.98	2.1	1.86	0.91	0.96	0.86	4
GCN_1142	Quarter Horse	2.09	2.16	2.01	0.976	1.02	0.932	4
GCN_1143	Quarter Horse	0.949	0.996	0.903	0.005	0.0072	0.0028	2
GCN_1144	Quarter Horse	1.78	1.89	1.67	0.91	0.97	0.84	4
GCN_1145	Quarter Horse	1.91	1.98	1.85	0.917	0.955	0.88	4
GCN_1146	Quarter Horse	1.95	2.03	1.86	0.972	1.017	0.926	4
GCN_1147	Quarter Horse	2.06	2.16	1.97	0.948	0.991	0.905	4
GCN_1148	Quarter Horse	1.03	1.09	0.97	0.0011	0.0018	0.0003	2
GCN_1149	Quarter Horse	1.96	2.05	1.87	0.925	0.961	0.888	4
GCN_1150	Quarter Horse	2.08	2.22	1.94	0.95	1.03	0.87	4
GCN_1151	Quarter Horse	1.83	1.97	1.68	1.04	1.13	0.95	4
GCN_1152	Quarter Horse	1.82	2.13	1.52	0.9	1.07	0.74	4
GCN_1153	Quarter Horse	1.89	2.06	1.71	0.9	0.98	0.82	4
GCN_1154	Quarter Horse	2.2	2.45	1.95	1.03	1.14	0.92	4
GCN_1155	Quarter Horse	1.92	2	1.84	0.964	1.005	0.922	4
GCN_1156	Quarter Horse	0.989	1.026	0.952	0.00014	0.00049	0	2
GCN_1157	Quarter Horse	2.1	2.28	1.92	0.95	1.01	0.89	4
GCN_1158	Quarter Horse	0.97	1.07	0.88	0.0011	0.0038	0	2
GCN_1159	Quarter Horse	1.92	1.98	1.86	0.936	0.964	0.907	4
GCN_1160	Quarter Horse	2.06	2.18	1.94	0.99	1.06	0.92	4
GCN_1161	Quarter Horse	1.97	2.04	1.9	0.994	1.034	0.954	4
GCN_1162	Quarter Horse	2.92	3.12	2.71	1.94	2.08	1.8	6
GCN_1163	Quarter Horse	1.83	2.08	1.58	0.94	1.05	0.83	4
GCN_1164	Quarter Horse	1	1.05	0.95	0.00026	0.00088	0	2
GCN_1165	Quarter Horse	2.01	2.18	1.84	1.06	1.3	0.83	4
GCN_1166	Quarter Horse	1.85	1.94	1.76	0.96	1.01	0.9	4
GCN_1167	Quarter Horse	1.96	2.18	1.73	0.9	0.98	0.82	4
GCN_1168	Quarter Horse	2.12	2.27	1.97	1	1.06	0.94	4
GCN_1169	Quarter Horse	1.92	2.01	1.82	0.9	0.96	0.85	4
GCN_1170	Quarter Horse	1.019	1.059	0.978	0.00013	0.00045	0	2
GCN_1171	Quarter Horse	1.98	2.08	1.89	0.97	1.03	0.92	4
GCN_1172	Quarter Horse	1.99	2.14	1.84	0.95	1.05	0.85	4
GCN_1173	Quarter Horse	0.98	1.03	0.93	0.001	0.0025	0	2
GCN_1174	Quarter Horse	1.89	1.98	1.79	0.97	1.03	0.9	4
GCN_1175	Quarter Horse	2.14	2.33	1.95	1.01	1.11	0.9	4
GCN_1176	Quarter Horse	1.85	1.96	1.73	0.94	1.01	0.88	4
GCN_1177	Quarter Horse	2.12	2.41	1.82	0.92	1.08	0.76	4
GCN_1178	Quarter Horse	0.94	1.01	0.88	0.0007	0.0024	0	2
GCN_1179	Quarter Horse	0.98	1.03	0.92	0.0004	0.0013	0	2
GCN_1180	Quarter Horse	0.99	1.06	0.93	0.0011	0.0027	0	2
GCN_1181	Quarter Horse	2.08	2.4	1.76	0.93	1.08	0.79	4
GCN_1182	Quarter Horse	0.93	0.99	0.86	0.0006	0.0019	0	2
GCN_1183	Quarter Horse	2.92	3.13	2.71	1.94	2.09	1.79	6
GCN_1184	Quarter Horse	1.99	2.14	1.83	0.92	1	0.84	4
GCN_1185	Quarter Horse	1.9	2.04	1.76	0.97	1.05	0.89	4
GCN_1186	Quarter Horse	1.97	2.08	1.85	1	1.06	0.95	4
GCN_1187	Quarter Horse	1.87	1.98	1.76	1.08	1.17	1	4
GCN_1188	Quarter Horse	1.95	2.08	1.83	0.9	1	0.81	4
GCN_1189	Quarter Horse	2.8	2.98	2.63	1.91	2	1.83	6
GCN_1190	Quarter Horse	1.88	1.97	1.79	0.99	1.06	0.93	4
GCN_1191	Quarter Horse	2.03	2.17	1.9	0.91	0.99	0.84	4
GCN_1192	Quarter Horse	2.9	3	2.79	2.04	2.12	1.96	6
GCN_1193	Quarter Horse	0.96	1.01	0.91	0.0004	0.0013	0	2
GCN_1194	Quarter Horse	1.8	1.92	1.69	0.96	1.04	0.88	4
GCN_1195	Quarter Horse	1.93	2.12	1.75	0.96	1.08	0.84	4
GCN_1196	Quarter Horse	2.16	2.4	1.92	0.95	1.05	0.84	4
GCN_1197	Quarter Horse	0.997	1.044	0.95	0.021	0.027	0.016	2
GCN_1198	Quarter Horse	1.01	1.09	0.93	0.001	0.0034	0	2
GCN_1199	Quarter Horse	1.06	1.15	0.96	0.0009	0.0029	0	2
GCN_1200	Quarter Horse	2	2.11	1.9	0.96	1.04	0.89	4
GCN_1201	Quarter Horse	0.94	1.01	0.87	0.0008	0.0026	0	2
GCN_1202	Quarter Horse	1.95	2.11	1.8	0.97	1.06	0.88	4
GCN_1203	Quarter Horse	1.98	2.1	1.85	0.98	1.05	0.91	4
GCN_1204	Quarter Horse	1.05	1.17	0.93	0.0023	0.0078	0	2
GCN_1205	Quarter Horse	2	2.1	1.91	0.99	1.05	0.94	4
GCN_1206	Quarter Horse	1.91	2	1.82	0.96	1.01	0.91	4
GCN_1207	Quarter Horse	2.07	2.18	1.96	0.96	1.01	0.91	4
GCN_1208	Quarter Horse	0.98	1.04	0.91	0.0028	0.0051	0.0005	2
GCN_1209	Quarter Horse	1.89	2.1	1.67	1.02	1.14	0.89	4
GCN_1210	Quarter Horse	2.1	2.4	1.79	0.88	1.01	0.74	4
GCN_1211	Quarter Horse	1.99	2.14	1.83	0.96	1.04	0.88	4
GCN_1212	Quarter Horse	1.99	2.13	1.86	0.99	1.06	0.92	4
GCN_1213	Quarter Horse	1.88	2	1.76	0.98	1.05	0.9	4
GCN_1214	Quarter Horse	2.11	2.25	1.97	0.94	1.04	0.85	4
GCN_1215	Quarter Horse	1.88	2.06	1.71	0.88	0.98	0.78	4
GCN_1216	Quarter Horse	2.03	2.28	1.78	0.89	1.02	0.76	4
GCN_1217	Quarter Horse	1.98	2.1	1.86	0.92	0.99	0.85	4
GCN_1218	Quarter Horse	1.92	2.08	1.77	0.94	1.01	0.86	4
GCN_1219	Quarter Horse	1.95	2.03	1.87	0.935	0.973	0.897	4
GCN_1220	Quarter Horse	1.82	1.95	1.7	0.97	1.05	0.89	4
GCN_1221	Quarter Horse	1.97	2.1	1.84	0.97	1.04	0.9	4
GCN_1222	Quarter Horse	1.04	1.16	0.93	0.0046	0.0093	0	2
GCN_1223	Quarter Horse	2.02	2.17	1.87	1.04	1.14	0.93	4
GCN_1224	Quarter Horse	2.01	2.18	1.83	1.09	1.2	0.98	4
GCN_1225	Quarter Horse	1.89	1.98	1.8	0.98	1.04	0.93	4
GCN_1226	Quarter Horse	1.91	2.11	1.72	1.01	1.12	0.9	4
GCN_1227	Quarter Horse	1.93	2.04	1.83	0.93	0.99	0.87	4
GCN_1228	Quarter Horse	1.84	1.98	1.71	0.96	1.03	0.88	4
GCN_1229	Quarter Horse	1.88	2.05	1.71	0.94	1.04	0.84	4
GCN_1230	Quarter Horse	0.98	1.08	0.87	0.002	0.0069	0	2
GCN_1231	Quarter Horse	2.01	2.12	1.9	0.99	1.05	0.92	4
GCN_1232	Quarter Horse	1.97	2.08	1.85	0.95	1.01	0.88	4
GCN_1233	Quarter Horse	2	2.15	1.86	0.92	0.99	0.84	4
GCN_1234	Quarter Horse	2.11	2.27	1.96	1.01	1.1	0.91	4
GCN_1235	Quarter Horse	1.04	1.13	0.95	0.0022	0.0055	0	2
GCN_1236	Quarter Horse	1.98	2.1	1.87	1.01	1.07	0.95	4
GCN_1237	Quarter Horse	1.98	2.07	1.89	1.01	1.06	0.95	4
GCN_1238	Quarter Horse	0.97	1.05	0.89	0.0013	0.0044	0	2
GCN_1239	Quarter Horse	2.01	2.1	1.92	0.951	1	0.902	4
GCN_1240	Quarter Horse	1.022	1.07	0.974	0.0145	0.0187	0.0103	2
GCN_1241	Quarter Horse	0.982	1.031	0.933	0.0006	0.0015	0	2
GCN_1242	Quarter Horse	1.99	2.11	1.87	1.01	1.08	0.93	4
GCN_1243	Quarter Horse	1.01	1.06	0.95	0.0004	0.0015	0	2
GCN_1244	Quarter Horse	1.94	2.21	1.68	0.989	1.037	0.94	4
GCN_1245	Quarter Horse	1.021	1.062	0.979	0.00015	0.0005	0	2
GCN_1246	Quarter Horse	0.94	1.03	0.85	0.009	0.015	0.002	2
GCN_1247	Quarter Horse	1.94	2.07	1.81	0.94	1.01	0.87	4
GCN_1248	Quarter Horse	0.956	1.001	0.912	0.0003	0.001	0	2
GCN_1249	Quarter Horse	0.95	1.01	0.88	0.0029	0.0051	0.0007	2
GCN_1250	Quarter Horse	1.07	1.2	0.94	0.022	0.037	0.006	2
GCN_1251	Quarter Horse	1	1.11	0.88	0.0025	0.0084	0	2
GCN_1252	Quarter Horse	1.91	2.03	1.8	1.05	1.17	0.92	4
GCN_1253	Quarter Horse	1.96	2.06	1.86	1.02	1.07	0.96	4
GCN_1254	Quarter Horse	2.05	2.26	1.84	0.91	1.02	0.8	4
GCN_1255	Quarter Horse	1.02	1.09	0.95	0.0006	0.0021	0	2
GCN_1256	Quarter Horse	1	1.13	0.86	0.006	0.014	0	2
GCN_1257	Quarter Horse	1.89	2.04	1.73	1.02	1.3	0.74	4
GCN_1258	Quarter Horse	2.08	2.26	1.9	0.96	1.05	0.86	4
GCN_1259	Quarter Horse	1.92	2.03	1.81	0.94	1	0.88	4
GCN_1260	Quarter Horse	1.97	2.09	1.85	0.91	0.97	0.84	4
GCN_1261	Quarter Horse	1.86	2.02	1.7	1.03	1.13	0.93	4
GCN_1262	Quarter Horse	0.99	1.05	0.94	0.0009	0.0022	0	2
GCN_1263	Quarter Horse	1.06	1.25	0.88	0.003	0.01	0	2
GCN_1264	Quarter Horse	0.99	1.07	0.91	0.001	0.0032	0	2
GCN_1265	Quarter Horse	2.02	2.15	1.88	0.96	1.04	0.89	4
GCN_1266	Quarter Horse	2.05	2.17	1.93	0.97	1.04	0.89	4
GCN_1267	Quarter Horse	1.01	1.09	0.93	0.0016	0.0041	0	2
GCN_1268	Quarter Horse	1.9	2.02	1.79	0.95	1.01	0.89	4
GCN_1269	Quarter Horse	1.94	2.18	1.69	0.96	1.11	0.81	4
GCN_1270	Quarter Horse	1.84	1.92	1.76	1	1.042	0.958	4
GCN_1271	Quarter Horse	1.84	2.02	1.66	0.9	1	0.8	4
GCN_1272	Quarter Horse	1.95	2.06	1.84	0.98	1.04	0.91	4
GCN_1273	Quarter Horse	2	2.13	1.86	0.95	1.02	0.88	4
GCN_1274	Quarter Horse	0.97	1.03	0.91	0.0005	0.0017	0	2
GCN_1275	Quarter Horse	2.1	2.28	1.92	0.88	0.97	0.8	4
GCN_1276	Quarter Horse	2.09	2.32	1.86	0.93	1.04	0.81	4
GCN_1277	Quarter Horse	2.01	2.12	1.9	0.98	1.04	0.93	4
GCN_1278	Quarter Horse	2.06	2.21	1.91	0.94	1.02	0.86	4
GCN_1279	Quarter Horse	0.97	1.07	0.88	0.0011	0.0038	0	2
GCN_1280	Quarter Horse	2	2.15	1.85	0.91	0.99	0.83	4
GCN_1281	Quarter Horse	2.01	2.12	1.9	1.03	1.09	0.96	4
GCN_1282	Quarter Horse	2	2.13	1.87	0.92	1	0.85	4
GCN_1283	Quarter Horse	1.98	2.08	1.89	0.936	0.985	0.886	4
GCN_1284	Quarter Horse	1.98	2.11	1.86	1.04	1.11	0.96	4
GCN_1285	Quarter Horse	0.98	1.05	0.91	0.0021	0.0043	0	2
GCN_1286	Quarter Horse	1.85	2.03	1.68	1	1.09	0.9	4
GCN_1287	Quarter Horse	1.95	2.05	1.85	0.935	0.984	0.886	4
GCN_1288	Quarter Horse	1.91	2.1	1.72	0.89	0.99	0.8	4
GCN_1289	Quarter Horse	0.93	1.01	0.85	0.0009	0.003	0	2
GCN_1290	Quarter Horse	1.02	1.15	0.9	0.0034	0.0086	0	2
GCN_1291	Quarter Horse	0.98	1.04	0.93	0.0019	0.0035	0.0003	2
GCN_1292	Quarter Horse	1.08	1.26	0.91	0.0048	0.0088	0.0008	2
GCN_1293	Quarter Horse	2	2.1	1.9	0.97	1.02	0.91	4
GCN_1294	Quarter Horse	2.02	2.13	1.91	0.94	0.99	0.88	4
GCN_1295	Quarter Horse	0.988	1.031	0.946	0.00018	0.00062	0	2
GCN_1296	Quarter Horse	3.13	3.28	2.98	1.96	2.06	1.87	6
GCN_1297	Quarter Horse	2.42	2.54	2.29	1.45	1.54	1.36	5
GCN_1298	Quarter Horse	2.01	2.12	1.9	1.01	1.07	0.95	4
GCN_1299	Quarter Horse	2.02	2.19	1.84	0.95	1.05	0.85	4
GCN_1300	Quarter Horse	1.9	2.01	1.8	0.92	0.98	0.86	4
GCN_1301	Quarter Horse	0.95	1.07	0.84	0.0022	0.0075	0	2
GCN_1302	Quarter Horse	2.04	2.25	1.83	1.03	1.16	0.9	4
GCN_1303	Quarter Horse	1	1.11	0.9	0.0012	0.0041	0	2
GCN_1304	Quarter Horse	2.06	2.19	1.94	0.9	0.96	0.85	4
GCN_1305	Quarter Horse	1.08	1.19	0.96	0.005	0.011	0	2
GCN_1306	Quarter Horse	1.05	1.18	0.93	0.0015	0.0052	0	2
GCN_1307	Quarter Horse	1.96	2.33	1.58	0.9	1.1	0.7	4
GCN_1308	Quarter Horse	1.02	1.1	0.95	0.0005	0.0016	0	2
GCN_1309	Quarter Horse	2.04	2.3	1.78	1.01	1.15	0.87	4
GCN_1310	Quarter Horse	1.051	1.099	1.004	0.00039	0.00098	0	2
GCN_1311	Quarter Horse	1.04	1.15	0.92	0.0016	0.0055	0	2
GCN_1312	Quarter Horse	1.01	1.15	0.86	0.003	0.01	0	2
GCN_1313	Quarter Horse	0.97	1.05	0.89	0.0009	0.003	0	2
GCN_1314	Quarter Horse	1.97	2.09	1.85	0.98	1.05	0.9	4
GCN_1315	Quarter Horse	2.06	2.2	1.93	1.01	1.09	0.93	4
GCN_1316	Quarter Horse	1.03	1.09	0.96	0.0005	0.0017	0	2
GCN_1317	Quarter Horse	2	2.34	1.65	0.91	1.26	0.57	4
GCN_1318	Quarter Horse	1.91	2.07	1.74	0.99	1.08	0.9	4
GCN_1319	Quarter Horse	2.07	2.2	1.93	1	1.07	0.93	4
GCN_1320	Quarter Horse	1.98	2.16	1.8	1.05	1.16	0.95	4
GCN_1321	Quarter Horse	0.97	1.06	0.89	0.0014	0.0048	0	2
GCN_1322	Quarter Horse	1.88	2.01	1.76	0.91	0.98	0.84	4
GCN_1323	Quarter Horse	0.955	1.001	0.909	0.00028	0.00093	0	2
GCN_1324	Quarter Horse	1.89	1.99	1.79	1	1.07	0.93	4
GCN_1325	Quarter Horse	1.96	2.05	1.87	0.938	0.986	0.89	4
GCN_1326	Quarter Horse	1.88	1.97	1.79	0.96	1.02	0.91	4
GCN_1327	Quarter Horse	1.89	2.07	1.72	1	1.1	0.9	4
GCN_1328	Quarter Horse	0.99	1.08	0.91	0.0008	0.0028	0	2
GCN_1329	Quarter Horse	2.13	2.34	1.91	0.92	1.02	0.82	4
GCN_1330	Quarter Horse	0.95	1.02	0.87	0.0057	0.0095	0.0019	2
GCN_1331	Quarter Horse	1.99	2.12	1.85	0.93	1.02	0.84	4
GCN_1332	Quarter Horse	1.85	1.95	1.75	0.96	1.03	0.9	4
GCN_1333	Quarter Horse	2.1	2.25	1.96	0.92	0.99	0.86	4
GCN_1334	Quarter Horse	2.1	2.23	1.96	1	1.07	0.92	4
GCN_1335	Quarter Horse	1.93	2.11	1.75	0.96	1.07	0.86	4
GCN_1336	Quarter Horse	1.06	1.21	0.91	0.0025	0.0083	0	2
GCN_1337	Quarter Horse	0.93	1.04	0.83	0.0015	0.0049	0	2
GCN_1338	Quarter Horse	1.79	1.93	1.65	0.9	0.98	0.81	4
GCN_1339	Quarter Horse	1.83	2.01	1.64	1.04	1.19	0.89	4
GCN_1340	Quarter Horse	2.09	2.23	1.95	1.01	1.1	0.93	4
GCN_1341	Quarter Horse	1.84	2.2	1.48	1.02	1.27	0.78	4
GCN_1342	Quarter Horse	1.01	1.09	0.93	0.0014	0.0034	0	2
GCN_1343	Quarter Horse	1.89	2.1	1.68	0.89	0.96	0.81	4
GCN_1344	Quarter Horse	1.91	2	1.83	1.03	1.09	0.97	4
GCN_1345	Quarter Horse	1.82	1.97	1.67	0.9	0.99	0.82	4
GCN_1346	Quarter Horse	1	1.05	0.94	0.0024	0.0042	0.0007	2
GCN_1347	Quarter Horse	1.05	1.1	0.99	0.0007	0.0017	0	2
GCN_1348	Quarter Horse	1.83	1.95	1.72	0.98	1.05	0.9	4
GCN_1349	Quarter Horse	0.97	1.09	0.86	0.0015	0.0049	0	2
GCN_1350	Quarter Horse	1.77	1.83	1.7	0.902	0.943	0.86	4
GCN_1351	Quarter Horse	1.83	1.99	1.67	0.92	1.01	0.83	4
GCN_1352	Quarter Horse	2.07	2.35	1.78	1.05	1.19	0.9	4
GCN_1353	Quarter Horse	0.99	1.04	0.94	0.0003	0.001	0	2
GCN_1354	Quarter Horse	1.95	2.07	1.83	1.02	1.11	0.93	4
GCN_1355	Quarter Horse	1.88	2.04	1.72	0.98	1.08	0.87	4
GCN_1356	Quarter Horse	1.85	2.01	1.68	0.89	0.96	0.81	4
GCN_0546	Racking Horse	0.98	1.03	0.93	0.0015	0.003	0	2
GCN_0077	Rheinland	1	1.07	0.94	0.0007	0.0023	0	2
GCN_0663	Rheinland	2.01	2.14	1.88	0.95	1.02	0.88	4
GCN_0337	Rocky Mountain Horse	0.96	1.01	0.9	0.0009	0.0023	0	2
GCN_0352	Rocky Mountain Horse	1.77	1.86	1.69	1	1.05	0.95	4
GCN_0366	Rocky Mountain Horse	2.86	3.01	2.71	1.89	1.98	1.81	6
GCN_0367	Rocky Mountain Horse	1.04	1.1	0.97	0.0011	0.0021	0.0001	2
GCN_0537	Rocky Mountain Horse	2.97	3.2	2.74	1.89	2	1.78	6
GCN_0621	Rocky Mountain Horse	1.97	2.15	1.79	1	1.11	0.9	4
GCN_0652	Rocky Mountain Horse	1.07	1.14	1	0.0011	0.0028	0	2
GCN_0820	Rocky Mountain Horse	2.02	2.14	1.9	0.9	0.96	0.84	4
GCN_0916	Rocky Mountain Horse	1	1.06	0.94	0.0031	0.0052	0.0009	2
GCN_0951	Rocky Mountain Horse	2.05	2.14	1.95	0.98	1.03	0.93	4
GCN_0054	Shetland Pony	3.28	3.66	2.9	1.85	2.05	1.65	6
GCN_0055	Shetland Pony	2.8	3.07	2.54	1.87	2.1	1.64	6
GCN_0057	Shetland Pony	2.06	2.19	1.93	0.96	1.04	0.89	4
GCN_0326	Shetland Pony	1.98	2.06	1.91	0.995	1.026	0.964	4
GCN_0413	Shetland Pony	1.9	2.08	1.71	1.02	1.12	0.91	4
GCN_0433	Shetland Pony	1.04	1.16	0.92	0.0017	0.0058	0	2
GCN_0434	Shetland Pony	0.94	1.03	0.84	0.006	0.012	0	2
GCN_0587	Shetland Pony	0.96	1.03	0.89	0.0006	0.0022	0	2
GCN_0823	Shetland Pony	2.05	2.16	1.93	0.97	1.04	0.91	4
GCN_0827	Shetland Pony	0.97	1.09	0.86	0.002	0.0067	0	2
GCN_0891	Shetland Pony	2.01	2.09	1.93	1	1.05	0.95	4
GCN_0023	Shire	1.93	1.99	1.87	0.929	0.963	0.896	4
GCN_0024	Shire	1.79	1.86	1.72	0.891	0.931	0.852	4
GCN_0025	Shire	0.98	1.04	0.91	0.0028	0.0057	0	2
GCN_0925	Shire	0.95	1	0.89	0.0003	0.0011	0	2
GCN_1357	Shire	0.95	1	0.89	0.0004	0.0015	0	2
GCN_1358	Shire	2.08	2.27	1.9	1	1.08	0.91	4
GCN_1359	Shire	1.91	2	1.82	0.93	1.02	0.83	4
GCN_1360	Shire	1.98	2.05	1.91	0.973	1.018	0.927	4
GCN_1361	Shire	1.94	2.15	1.74	0.94	1.02	0.86	4
GCN_1362	Shire	1.93	2.06	1.8	0.97	1.05	0.89	4
GCN_1363	Shire	2	2.08	1.91	0.95	1.03	0.88	4
GCN_1364	Shire	1.98	2.09	1.86	1.04	1.11	0.98	4
GCN_1365	Shire	1.98	2.07	1.9	0.93	0.98	0.88	4
GCN_1366	Shire	2.01	2.09	1.93	0.91	0.99	0.83	4
GCN_1367	Shire	1.92	2.22	1.63	1.12	1.35	0.89	4
GCN_1368	Shire	1.95	2.13	1.76	1	1.12	0.88	4
GCN_1369	Shire	2.01	2.1	1.92	0.947	0.994	0.901	4
GCN_1370	Shire	2	2.1	1.9	0.94	0.99	0.88	4
GCN_1371	Shire	1.98	2.11	1.85	0.99	1.06	0.92	4
GCN_1372	Shire	2.03	2.13	1.93	0.98	1.04	0.92	4
GCN_1373	Shire	1.75	1.83	1.67	0.906	0.952	0.861	4
GCN_1374	Shire	1.95	2.04	1.86	0.95	1	0.9	4
GCN_1375	Shire	2.02	2.12	1.92	0.99	1.05	0.93	4
GCN_1376	Shire	1.96	2.06	1.86	0.96	1.02	0.9	4
GCN_1377	Shire	2.1	2.31	1.89	0.98	1.08	0.87	4
GCN_1378	Shire	1.97	2.11	1.83	0.91	0.98	0.84	4
GCN_1379	Shire	2.1	2.31	1.89	1.05	1.16	0.94	4
GCN_1380	Shire	1.78	1.92	1.63	1.06	1.16	0.97	4
GCN_1381	Shire	2.06	2.2	1.93	0.93	0.99	0.86	4
GCN_1382	Shire	2	2.09	1.9	0.98	1.03	0.93	4
GCN_1383	Shire	2.01	2.11	1.9	0.92	0.97	0.87	4
GCN_1384	Shire	1.96	2.04	1.87	0.977	1.025	0.929	4
GCN_1385	Shire	1.97	2.08	1.87	0.9	0.96	0.84	4
GCN_1386	Shire	2.08	2.18	1.98	1	1.05	0.94	4
GCN_1387	Shire	2.94	3.21	2.66	1.91	2.1	1.73	6
GCN_1388	Shire	1.75	1.84	1.66	0.902	0.94	0.865	4
GCN_1389	Shire	1.97	2.05	1.89	0.955	1	0.91	4
GCN_1390	Shire	1.9	2.04	1.75	0.96	1.04	0.88	4
GCN_0642	Single-Footing Horse	2.06	2.17	1.95	0.97	1.03	0.91	4
GCN_0979	Single-Footing Horse	0.989	1.024	0.955	0.0013	0.002	0.0005	2
GCN_1056	Single-Footing Horse	2.05	2.2	1.91	0.92	0.99	0.85	4
GCN_1118	Spotted Saddle Horse	1.87	1.95	1.78	0.897	0.944	0.85	4
GCN_0447	Standardbred	1.96	2.06	1.87	1	1.06	0.94	4
GCN_0867	Standardbred	2.05	2.14	1.97	0.958	1.003	0.913	4
GCN_0908	Swedish Warmblood	2.08	2.29	1.88	0.94	1.04	0.83	4
GCN_1075	Swedish Warmblood	1.02	1.07	0.97	0.0003	0.0011	0	2
GCN_0147	Tennessee Walking Horse	0.968	1.014	0.921	0.0007	0.0018	0	2
GCN_0148	Tennessee Walking Horse	2.89	3.04	2.73	1.82	1.93	1.72	6
GCN_0149	Tennessee Walking Horse	1.009	1.042	0.977	0.00047	0.00086	8e-05	2
GCN_0150	Tennessee Walking Horse	1.04	1.1	0.99	0.0014	0.0029	0	2
GCN_0154	Tennessee Walking Horse	1.99	2.05	1.93	0.991	1.023	0.959	4
GCN_0223	Tennessee Walking Horse	1.91	1.97	1.85	0.909	0.936	0.882	4
GCN_0243	Tennessee Walking Horse	1.02	1.16	0.88	0.003	0.011	0	2
GCN_0279	Tennessee Walking Horse	2.02	2.13	1.92	0.96	1.03	0.89	4
GCN_0280	Tennessee Walking Horse	1.45	1.52	1.39	0.503	0.535	0.471	3
GCN_0291	Tennessee Walking Horse	2.92	3.06	2.78	1.99	2.1	1.89	6
GCN_0338	Tennessee Walking Horse	1	1.14	0.86	0.005	0.012	0	2
GCN_0340	Tennessee Walking Horse	0.98	1.06	0.9	0.0016	0.004	0	2
GCN_0353	Tennessee Walking Horse	1.006	1.051	0.961	0.00026	0.00087	0	2
GCN_0404	Tennessee Walking Horse	0.95	1.05	0.84	0.0009	0.0029	0	2
GCN_0428	Tennessee Walking Horse	1.12	1.25	1	0.0014	0.0049	0	2
GCN_0430	Tennessee Walking Horse	2.05	2.18	1.92	0.96	1.03	0.9	4
GCN_0431	Tennessee Walking Horse	2.11	2.25	1.96	0.9	0.97	0.84	4
GCN_0437	Tennessee Walking Horse	1.88	2.02	1.74	0.99	1.07	0.91	4
GCN_0439	Tennessee Walking Horse	2.07	2.2	1.94	0.98	1.06	0.9	4
GCN_0534	Tennessee Walking Horse	0.99	1.07	0.91	0.0079	0.0126	0.0031	2
GCN_0571	Tennessee Walking Horse	1.03	1.17	0.89	0.006	0.012	0	2
GCN_0572	Tennessee Walking Horse	1.93	2.01	1.85	0.976	1.019	0.933	4
GCN_0583	Tennessee Walking Horse	1.015	1.064	0.966	0.0011	0.0022	0	2
GCN_0592	Tennessee Walking Horse	1.51	1.6	1.41	0.496	0.534	0.458	3
GCN_0599	Tennessee Walking Horse	1.03	1.08	0.97	0.0007	0.0018	0	2
GCN_0607	Tennessee Walking Horse	2.85	2.98	2.72	1.96	2.03	1.89	6
GCN_0625	Tennessee Walking Horse	2.01	2.13	1.88	0.96	1.03	0.88	4
GCN_0626	Tennessee Walking Horse	1.92	2.01	1.83	0.93	0.98	0.87	4
GCN_0627	Tennessee Walking Horse	1.95	2.04	1.86	0.99	1.06	0.93	4
GCN_0628	Tennessee Walking Horse	1.99	2.06	1.93	0.984	1.017	0.951	4
GCN_0654	Tennessee Walking Horse	1.97	2.13	1.81	0.93	1.02	0.83	4
GCN_0666	Tennessee Walking Horse	1.96	2.31	1.6	0.94	1.13	0.74	4
GCN_0675	Tennessee Walking Horse	2	2.18	1.81	1	1.13	0.87	4
GCN_0725	Tennessee Walking Horse	0.99	1.13	0.85	0.0026	0.0087	0	2
GCN_0768	Tennessee Walking Horse	2.14	2.28	2	0.96	1.04	0.88	4
GCN_0873	Tennessee Walking Horse	1.91	1.98	1.83	0.949	0.993	0.905	4
GCN_0931	Tennessee Walking Horse	2.06	2.2	1.92	0.94	1.02	0.87	4
GCN_0933	Tennessee Walking Horse	2.01	2.15	1.87	1.03	1.11	0.95	4
GCN_0961	Tennessee Walking Horse	0.967	1.012	0.922	0.0007	0.0016	0	2
GCN_0963	Tennessee Walking Horse	1.99	2.08	1.9	0.971	1.021	0.922	4
GCN_0977	Tennessee Walking Horse	0.99	1.06	0.92	0.0005	0.0018	0	2
GCN_1011	Tennessee Walking Horse	1.9	2.02	1.78	0.95	1.01	0.89	4
GCN_1014	Tennessee Walking Horse	2.09	2.22	1.96	1.05	1.14	0.97	4
GCN_1089	Tennessee Walking Horse	3.17	3.33	3.02	1.94	2.04	1.84	6
GCN_1105	Tennessee Walking Horse	2.16	2.38	1.94	1.05	1.18	0.93	4
GCN_0297	Thoroughbred	1.99	2.08	1.9	1.02	1.07	0.96	4
GCN_0445	Thoroughbred	1.99	2.08	1.9	0.976	1.024	0.929	4
GCN_0458	Thoroughbred	0.95	1.16	0.75	0.005	0.017	0	2
GCN_0493	Thoroughbred	0.99	1.07	0.91	0.0006	0.0022	0	2
GCN_0665	Thoroughbred	1.98	2.35	1.61	1	1.21	0.79	4
GCN_0671	Thoroughbred	1.91	2.1	1.73	0.93	1.04	0.82	4
GCN_0684	Thoroughbred	1.89	2.03	1.76	1.02	1.13	0.91	4
GCN_0713	Thoroughbred	2.94	3.16	2.73	1.9	2.03	1.76	6
GCN_1061	Thoroughbred	1.8	1.99	1.61	0.88	1.02	0.75	4
GCN_1068	Thoroughbred	1.86	1.97	1.75	1.12	1.21	1.03	4
GCN_1092	Thoroughbred	2.13	2.33	1.92	1.1	1.25	0.96	4
GCN_0058	Trakehner	2.03	2.15	1.91	0.9	0.96	0.83	4
GCN_0059	Trakehner	1.91	2.01	1.81	0.89	0.95	0.83	4
GCN_0066	Trakehner	1.93	2.01	1.85	0.97	1.018	0.922	4
GCN_0067	Trakehner	1.89	2.04	1.73	0.91	1.03	0.8	4
GCN_0068	Trakehner	0.92	1.03	0.8	0.004	0.012	0	2
GCN_0069	Trakehner	1.89	2.03	1.76	0.94	1.06	0.82	4
GCN_0070	Trakehner	1.86	1.96	1.75	0.92	0.98	0.86	4
GCN_0071	Trakehner	1.94	2.09	1.79	0.94	1.02	0.85	4
GCN_0072	Trakehner	2.78	2.94	2.62	1.96	2.1	1.81	6
GCN_0073	Trakehner	2.87	3.07	2.67	1.9	2.05	1.74	6
GCN_0074	Trakehner	1.92	2.12	1.72	0.94	1.07	0.8	4
GCN_0075	Trakehner	1.86	2.02	1.7	0.92	1.02	0.82	4
GCN_0076	Trakehner	1.93	2.05	1.81	1	1.07	0.92	4
GCN_0078	Trakehner	1.02	1.12	0.93	0.0012	0.0039	0	2
GCN_0080	Trakehner	0.99	1.05	0.93	0.0006	0.0019	0	2
GCN_0081	Trakehner	2.99	3.21	2.77	1.79	1.94	1.65	6
GCN_0330	Trakehner	2.01	2.33	1.69	0.96	1.12	0.79	4
GCN_0044	Turbo Friesian	1.96	2.04	1.87	1.01	1.06	0.95	4
GCN_0208	Unknown	1.97	2.04	1.89	0.969	1.01	0.929	4
GCN_0213	Unknown	0.959	0.999	0.918	0.0007	0.0016	0	2
GCN_0244	Unknown	0.96	0.986	0.934	5e-05	0.00016	0	2
GCN_0271	Unknown	2.14	2.36	1.92	0.96	1.05	0.86	4
GCN_0290	Unknown	2.12	2.31	1.92	0.99	1.04	0.94	4
GCN_0299	Unknown	1.96	2.17	1.76	0.94	1.01	0.87	4
GCN_0331	Unknown	0.99	1.04	0.93	0.0012	0.0026	0	2
GCN_0345	Unknown	1.02	1.08	0.97	0.0012	0.0024	0	2
GCN_0346	Unknown	1.039	1.088	0.99	0.001	0.002	0	2
GCN_0360	Unknown	2.97	3.15	2.79	1.87	1.98	1.76	6
GCN_0390	Unknown	1.93	2.05	1.82	0.96	1.04	0.88	4
GCN_0391	Unknown	2.01	2.4	1.62	0.949	0.99	0.908	4
GCN_0392	Unknown	1.96	2.03	1.89	0.989	1.032	0.945	4
GCN_0394	Unknown	2.04	2.19	1.9	0.955	0.987	0.923	4
GCN_0395	Unknown	2.08	2.16	2.01	1.02	1.07	0.97	4
GCN_0418	Unknown	3.09	3.32	2.87	1.96	2.15	1.77	6
GCN_0420	Unknown	1.95	2.03	1.86	1	1.05	0.95	4
GCN_0421	Unknown	1.91	2.03	1.79	0.94	1.02	0.87	4
GCN_0475	Unknown	1.82	2	1.64	0.88	0.97	0.79	4
GCN_0575	Unknown	1.99	2.24	1.74	1.04	1.19	0.89	4
GCN_0591	Unknown	2	2.14	1.87	0.98	1.06	0.89	4
GCN_0593	Unknown	1.05	1.11	0.98	0.0004	0.0015	0	2
GCN_0618	Unknown	1.07	1.12	1.01	0.0014	0.0032	0	2
GCN_0622	Unknown	2.08	2.23	1.93	0.99	1.1	0.88	4
GCN_0746	Unknown	2.91	3.18	2.64	1.99	2.18	1.79	6
GCN_0803	Unknown	1.08	1.18	0.99	0.0022	0.0056	0	2
GCN_0826	Unknown	1.98	2.15	1.82	0.97	1.04	0.89	4
GCN_0980	Unknown	0.95	1.02	0.89	0.0004	0.0013	0	2
GCN_1016	Unknown	0.96	1.03	0.89	0.0007	0.0023	0	2
GCN_1052	Unknown	0.96	1.01	0.91	0.0003	0.0012	0	2
GCN_0043	Warlander	0.99	1.06	0.92	0.007	0.012	0.002	2
GCN_1002	Warlander	1.02	1.08	0.96	0.0015	0.0034	0	2
GCN_0158	Welsh Pony	1.89	2.1	1.69	0.9	0.97	0.83	4
GCN_0190	Welsh Pony	1.99	2.09	1.89	1.08	1.14	1.01	4
GCN_0192	Welsh Pony	1.37	1.41	1.33	0.542	0.562	0.523	3
GCN_0197	Welsh Pony	0.95	1	0.89	0.0005	0.0012	0	2
GCN_0254	Welsh Pony	1.02	1.14	0.91	0.0025	0.0039	0.001	2
GCN_0259	Welsh Pony	1.02	1.12	0.92	0.0011	0.0035	0	2
GCN_0268	Welsh Pony	2.11	2.32	1.89	1.02	1.14	0.89	4
GCN_0287	Welsh Pony	2.05	2.21	1.89	0.93	1.02	0.84	4
GCN_0308	Welsh Pony	1.87	1.93	1.81	0.958	0.987	0.928	4
GCN_0459	Welsh Pony	0.98	1.06	0.9	0.0008	0.0028	0	2
GCN_0460	Welsh Pony	2.09	2.34	1.84	0.97	1.1	0.84	4
GCN_0464	Welsh Pony	1.96	2.13	1.8	0.92	1	0.84	4
GCN_0502	Welsh Pony	1.92	2.09	1.75	1.02	1.13	0.91	4
GCN_0535	Welsh Pony	2.02	2.13	1.91	0.99	1.05	0.94	4
GCN_0536	Welsh Pony	2.95	3.11	2.79	1.88	1.99	1.76	6
GCN_0553	Welsh Pony	2.17	2.28	2.05	0.97	1.03	0.91	4
GCN_0610	Welsh Pony	0.97	1.03	0.91	0.0004	0.0012	0	2
GCN_0677	Welsh Pony	2.03	2.16	1.89	0.997	1.036	0.959	4
GCN_0707	Welsh Pony	1.82	1.95	1.69	1	1.07	0.93	4
GCN_0723	Welsh Pony	0.988	1.037	0.94	0.0006	0.0016	0	2
GCN_0844	Welsh Pony	2.08	2.38	1.79	0.941	0.982	0.901	4
GCN_0860	Welsh Pony	2.06	2.2	1.91	0.95	1.04	0.86	4
GCN_0872	Welsh Pony	2.87	2.99	2.76	1.87	1.95	1.79	6
GCN_0874	Welsh Pony	1.95	2.05	1.85	1	1.06	0.94	4
GCN_0895	Welsh Pony	1.91	2.01	1.82	1	1.06	0.94	4
GCN_0962	Welsh Pony	1.98	2.09	1.87	1	1.07	0.94	4
GCN_0978	Welsh Pony	1.8	2	1.61	0.92	1.03	0.8	4
GCN_0982	Welsh Pony	2.03	2.11	1.95	0.92	0.955	0.885	4
GCN_0983	Welsh Pony	2.01	2.09	1.92	0.979	1.021	0.938	4
GCN_0984	Welsh Pony	1.031	1.075	0.987	0.0007	0.0014	0	2
GCN_1025	Welsh Pony	2.13	2.27	1.99	0.95	1.02	0.88	4
GCN_1078	Welsh Pony	1.95	2.06	1.84	0.96	1.03	0.9	4
GCN_1087	Welsh Pony	1.96	2.17	1.75	1.03	1.16	0.91	4
GCN_1090	Welsh Pony	2.06	2.18	1.95	0.99	1.05	0.93	4
GCN_1107	Welsh Pony	1.86	2.02	1.71	1.03	1.13	0.93	4
GCN_1119	Welsh Pony	2.78	2.93	2.62	1.79	1.9	1.68	6
GCN_0436	Westfalen	1.88	2.05	1.71	0.89	0.97	0.81	4
GCN_0660	Westfalen	1.01	1.08	0.93	0.0015	0.0049	0	2
GCN_0509	Zangersheide	2.15	2.34	1.95	1.02	1.13	0.91	4
GCN_0519	Zangersheide	1.94	2.12	1.75	0.98	1.08	0.87	4
